# Supplementary material for: Code-switching costs from Chinese-English relative clauses processing
Source: Front Psychol. 2023 May 25;14:1144530. doi: 10.3389/fpsyg.2023.1144530 (PMC10249605; doi:10.3389/fpsyg.2023.1144530)
Supplement: Supplementary file 2 [file Data_Sheet_2.zip]

Archive with 10 entries (9 files):
- data sheets/
- data sheets/ex1 det.csv
- data sheets/ex1 innerN.csv
- data sheets/ex1 outerN.csv
- data sheets/ex1 v.csv
- data sheets/ex2 det.csv
- data sheets/ex2 innerN.csv
- data sheets/ex2 outerN.csv
- data sheets/ex2 sum.csv
- data sheets/ex2 v.csv
