# Supplementary material for: Code-switching costs from Chinese-English relative clauses processing
Source: Front Psychol. 2023 May 25;14:1144530. doi: 10.3389/fpsyg.2023.1144530 (PMC10249605; doi:10.3389/fpsyg.2023.1144530)
Supplement: Supplementary file 2 [file Data_Sheet_2.zip › data sheets/ex1 det.csv]

subject	item	language	agree	rt
4	25	1	1	803.5641
26	15	1	1	800.2957
9	22	2	1	784.5428
4	26	1	1	781.2312
6	6	2	2	778.8458
10	6	2	2	773.2948
21	24	2	1	767.11
2	19	1	2	763.1848
6	13	1	1	759.215
9	13	1	2	753.7462
2	10	1	1	740.4316
18	9	1	1	739.7079
9	3	1	1	728.2785
21	2	1	1	719.6327
8	28	1	1	715.1204
2	9	1	1	710.3004
26	11	1	1	709.2214
23	2	2	1	700.451
3	31	1	2	700.1946
24	25	1	1	699.8277
13	13	1	2	698.8669
21	10	1	2	692.9497001
2	15	1	1	690.5007
4	20	2	2	683.9529
24	28	1	1	681.188
2	7	2	2	675.7567
24	2	1	2	673.389
17	3	1	1	667.7015
2	21	1	2	665.3626
12	3	1	2	661.4383
6	10	1	1	661.2696
21	8	1	1	660.8808
20	25	1	1	658.3814
8	7	1	2	658.3408
20	8	1	2	658.268
20	32	1	1	657.2808
6	9	1	1	656.3112
11	29	1	2	650.316
10	8	2	2	649.3427
1	30	2	2	648.5168
6	30	2	1	647.9329
2	20	1	2	643.6648
13	3	1	1	638.9112
17	22	2	1	635.0017
19	18	1	1	630.7919
11	6	2	1	628.3112
13	20	2	1	627.8108
4	32	1	1	627.7728
13	24	2	1	627.2892
6	14	1	1	627.1737
13	11	1	2	626.5266
2	17	1	2	621.8732
2	12	1	1	616.1683
20	14	2	1	611.8028
19	29	1	2	609.1084
6	17	1	2	606.8845
18	3	2	2	606.2112
6	15	1	1	604.9153
21	9	1	2	600.6707
2	28	2	1	596.8878
25	6	1	1	596.5172
24	6	1	2	596.2897
26	5	2	2	595.2251
15	9	2	2	594.155903
14	23	1	2	594.1175
21	20	2	1	594.0623999
4	4	1	2	592.4517
18	28	2	1	589.6143999
4	30	1	1	588.4015
22	16	1	1	587.174678
11	31	1	2	586.8378
14	10	1	1	584.0729
13	10	1	2	582.5815
10	27	2	1	572.7699
4	24	2	2	571.8785
4	9	2	1	570.8201
16	22	2	2	569.76
10	17	1	2	569.6309
17	31	2	2	568.8951999
12	30	1	1	568.7935
17	23	2	1	568.584
4	10	2	1	568.3377
12	24	2	2	567.8104
2	24	1	2	567.3412
20	24	2	2	565.0261
8	17	2	2	564.1099
21	7	1	1	560.6886001
23	8	2	1	558.0182
4	15	2	1	556.0215
2	4	2	2	555.7184
19	3	2	1	552.7759
20	4	1	2	551.0487
21	15	1	2	550.9546
25	22	2	1	550.0402
18	4	2	2	545.0684
12	5	1	2	544.9372
26	1	2	2	543.327
19	8	2	1	542.7894
12	25	1	1	541.7158
4	8	1	2	541.0311
26	13	1	1	540.8978
1	17	2	1	540.7878
4	27	1	1	540.252
20	17	2	2	538.2213
13	16	1	2	535.238
24	26	1	1	533.0337001
6	28	2	1	532.1659
7	28	1	2	531.6986
6	24	1	2	529.7657
13	14	1	2	528.709
24	17	2	2	528.2599999
2	13	1	1	527.8856
2	1	2	2	527.513
4	17	2	2	527.3259
17	2	1	1	526.3969001
15	5	2	1	525.935505
25	28	2	2	524.7793001
17	25	2	2	524.0349
19	5	2	1	520.5787
6	5	2	2	519.9151
13	22	2	1	519.6673
11	21	1	1	519.3321
13	9	1	2	518.6797
21	14	1	2	517.9469
24	15	2	1	517.8347999
15	20	1	1	517.276505
17	15	1	2	515.0112
9	20	2	1	512.1251
2	6	2	2	509.9009
26	32	2	1	509.2315
26	6	2	2	507.102
11	27	1	2	506.9758
14	6	2	2	506.7732
2	3	2	2	506.7627
18	29	2	1	505.9795
11	5	2	1	505.568
4	18	2	2	505.4408
10	4	2	2	505.2387
7	14	2	2	504.6105999
17	18	2	1	504.4244
22	6	2	2	504.351996
4	28	1	1	502.7516
11	19	1	1	502.1626
4	13	2	1	502.0609
15	8	2	1	501.974295
6	31	2	1	501.3509
10	25	2	1	501.206
21	26	2	2	501.1963
13	25	2	2	501.1143
4	21	2	2	499.5082
15	29	1	2	499.25078
17	12	1	2	498.4828001
20	12	2	1	497.3025999
20	5	1	2	497.1469
21	11	1	2	496.9679
21	5	1	1	495.7131
5	13	1	2	495.379
13	4	1	1	494.8265
6	3	2	2	494.5101
13	6	1	1	494.3947
19	9	2	2	494.3232
17	6	1	1	493.7986
17	14	1	2	492.6371999
21	27	2	2	492.2103001
9	15	1	2	492.054
13	28	2	2	490.561
24	10	2	1	489.7622
15	21	1	1	488.95685
18	27	2	1	487.7736
12	11	2	1	487.5283
13	29	2	2	486.9709
5	21	2	1	486.9394
13	5	1	1	485.9655
21	16	1	2	485.9429001
4	19	2	2	485.6124
2	2	2	2	485.4912
5	16	1	2	485.2365
20	29	1	1	484.4597999
10	31	2	1	484.0011
9	24	2	1	483.7767
21	25	2	2	482.3025001
17	17	2	1	481.0538001
6	26	2	1	479.2249
17	21	2	1	478.6772999
4	2	1	2	477.7163
6	21	1	2	476.5626
2	26	2	1	476.4104
21	21	2	1	476.1088
1	3	1	1	475.6536
18	32	2	1	475.5759001
20	20	2	2	474.5627999
26	26	2	1	473.7099
25	27	2	2	473.6226
5	24	2	1	473.2053
9	21	2	1	470.8972
4	12	2	1	470.7604
2	8	2	2	470.4555
21	30	2	2	470.4137
13	30	2	2	470.3216
6	12	1	1	468.8228
11	26	1	2	467.4421
26	3	2	2	465.9894
24	5	1	2	465.7409
19	21	1	1	465.5079
20	18	2	2	465.4657
26	25	2	1	465.1319
21	1	1	1	464.4095
17	24	2	1	464.1185999
4	22	2	2	464.0181
7	7	2	1	463.0818999
13	17	2	1	462.6451
8	24	2	2	461.9278
21	12	1	2	459.6316
12	17	2	2	459.074
13	27	2	2	458.1854
6	25	2	1	457.9422
12	9	2	1	457.3063
1	6	1	1	457.2794
23	16	2	2	457.1316
17	1	1	1	456.8012001
21	31	2	2	456.6479
15	14	2	2	456.551277
24	31	1	1	456.4547
4	1	1	2	456.3742
15	7	2	1	455.859533
13	21	2	1	455.3726
9	9	1	2	455.3098
24	20	2	2	455.3009999
10	26	2	1	455.1847
20	16	2	1	454.8584
6	20	1	2	454.304
5	3	1	1	454.1801
18	11	1	1	453.2380999
17	27	2	2	451.996
15	4	2	1	451.647039
2	29	2	1	451.232
1	19	2	1	451.1452
17	30	2	2	451.1048
24	24	2	2	450.3597
26	24	1	2	449.6611
2	18	1	2	449.5185
12	1	1	2	449.5037
17	9	1	2	448.5925999
13	18	2	1	448.3269
15	6	2	1	448.07475
24	8	1	2	447.6314
25	9	1	2	447.0886999
20	13	2	1	446.2472
8	12	2	1	445.8049
6	18	1	2	445.5821
21	19	2	1	445.5502001
9	10	1	2	445.2544
17	16	1	2	445.0546
12	22	2	2	444.8930999
15	16	2	2	444.794784
12	20	2	2	444.0485
2	16	1	1	444.0173
20	21	2	2	443.3525
9	27	2	2	442.3586
12	15	2	1	440.652
2	22	1	2	439.7596
17	13	1	2	439.2032
20	10	2	1	438.3305999
9	25	2	2	436.9757
24	18	2	2	436.7244
21	22	2	1	436.6348999
26	23	1	2	435.8887
8	19	2	2	435.8436
11	9	2	2	435.0219
24	27	1	1	434.8467999
7	10	2	2	434.689
4	16	2	1	434.4606
26	27	2	1	433.9494
15	12	2	2	433.638397
22	1	2	2	433.566143
7	6	2	1	432.8789
20	19	2	2	432.8078
1	25	2	2	432.5525
6	2	2	2	432.4878
8	6	1	2	431.8517
10	3	2	2	431.2386
25	18	2	1	430.8813999
24	32	1	1	429.3963
1	23	2	1	428.8476
25	30	2	2	428.5553
21	32	2	2	426.7541
2	32	2	1	426.2853
12	18	2	2	426.0505
17	19	2	1	425.9571
13	1	1	1	425.5038
22	10	1	1	424.655931
26	31	2	1	424.2709
8	9	2	1	424.1262
20	1	1	2	423.9265
11	2	2	1	423.5171
6	1	2	2	423.3163
20	27	1	1	423.1249
26	8	2	2	423.0855
6	22	1	2	422.7951
21	18	2	1	421.827
22	30	2	1	421.628375
25	31	2	2	421.3696001
11	11	2	2	420.8194
11	22	1	1	420.7552
23	12	2	2	420.6324
21	28	2	2	420.2457999
21	23	2	1	420.0816
6	23	1	2	419.7483
21	17	2	1	419.523
6	16	1	1	419.5006
15	26	1	2	419.175896
13	26	2	2	419.0651
2	27	2	1	418.8165
22	2	2	2	418.450403
19	20	1	1	418.2999
3	1	2	1	417.9095
8	22	2	2	417.1766
16	19	2	2	416.844
12	12	2	1	416.6285
13	8	1	1	416.6051
11	10	2	2	415.8707
19	27	1	2	415.5258
8	14	2	1	415.2006001
21	3	1	1	414.1629001
5	6	1	1	413.9679
5	11	1	2	413.2736
16	31	1	1	413.1717
16	24	2	2	412.6492999
18	18	1	2	412.3981
22	11	1	1	411.984691
18	7	2	2	411.1951999
18	24	1	2	410.7542001
8	15	2	1	410.3498
24	16	2	1	410.3443
2	23	1	2	410.3434
25	20	2	1	410.1811
2	30	2	1	410.0017
5	5	1	1	409.9802
26	30	2	1	409.4677
12	8	1	2	409.2973
1	10	1	2	409.2752
15	10	2	2	408.09745
17	26	2	2	407.6998
6	7	2	2	407.3782
17	4	1	1	407.1247
20	28	1	1	406.6021
6	11	1	1	405.9827
11	14	2	2	405.5597
20	11	2	1	405.5073
18	14	1	1	404.0282
12	28	1	1	403.8227
20	6	1	2	403.7307999
17	7	1	1	403.6947
12	31	1	1	403.3832
24	9	2	1	403.2712
23	9	2	2	402.9458
25	19	2	1	402.1737
1	32	2	2	402.1163
26	7	2	2	401.9106
11	3	2	1	401.8307
24	7	1	2	401.5892
11	1	2	1	401.2433
11	4	2	1	401.1754
20	30	1	1	400.6881
20	26	1	1	399.5047
24	23	2	2	399.4776
6	8	2	2	399.3199
20	22	2	2	399.3165999
12	32	1	1	399.2842
8	13	2	1	399.266
1	12	1	2	398.7653
6	27	2	1	398.5224
5	23	2	1	398.3226
13	23	2	1	397.7812
12	19	2	2	396.5557
19	4	2	1	396.2538
11	12	2	2	396.0498
26	2	2	2	393.2505
15	11	2	2	393.018601
5	7	1	1	392.699
8	20	2	2	392.6568
1	11	1	2	391.625
22	9	1	1	391.348556
20	15	2	1	390.8488001
20	31	1	1	390.7091999
26	18	1	2	390.3318
9	18	2	1	390.2812
8	23	2	2	389.8891
14	30	2	1	389.1809
3	27	1	2	388.5448
24	3	1	2	388.1991
22	26	2	1	387.617311
8	11	2	1	387.1484
23	1	2	1	386.7322
20	2	1	2	386.019
17	20	2	1	385.6243
5	4	1	1	385.5405
10	28	2	1	385.3104
12	10	2	1	385.1044
13	19	2	1	385.056
25	25	2	2	384.4532999
1	31	2	2	383.7716
18	31	2	1	383.4186001
5	12	1	2	383.3698
17	5	1	1	382.2093999
9	16	1	2	381.8085
18	30	2	1	381.1062
17	8	1	1	380.2772
12	2	1	2	379.3391
14	9	1	1	379.062
11	7	2	1	378.5559
25	29	2	2	378.0055001
17	32	2	2	377.9411
25	8	1	1	377.1650001
11	16	2	2	376.7278
6	4	2	2	376.471
21	6	1	1	376.2473001
19	2	2	1	375.8097
3	5	2	1	375.4174
24	13	2	1	374.5448
22	29	2	1	374.239962
26	19	1	2	373.5534
12	13	2	1	373.2217
1	14	1	2	372.9502
10	21	1	2	372.6492
5	25	2	2	372.0374
19	19	1	1	371.966
2	14	1	1	371.5984
13	2	1	1	371.1763
8	21	2	2	370.9944
14	16	1	1	370.3937
12	26	1	1	370.2294
8	26	1	1	370.1509
19	32	1	2	369.3472
24	14	2	1	369.2741999
24	4	1	2	369.0477001
3	13	2	2	368.9975
5	22	2	1	368.9329
24	29	1	1	368.8836
2	5	2	2	368.5367
15	32	1	2	368.313314
5	27	2	2	367.7105
8	32	1	1	367.6076
1	21	2	1	367.2466
26	12	1	1	366.6838
11	30	1	2	366.3101
10	5	2	2	365.9467
24	21	2	2	365.9008
5	17	2	1	365.3548
26	10	1	1	364.7933
10	30	2	1	364.3846
3	21	1	1	364.3176
8	29	1	1	363.8769
26	9	1	1	363.3816
5	26	2	2	363.3207
23	10	2	2	363.2559
9	6	1	1	362.8668
8	10	2	1	362.6735
25	24	2	1	361.9923999
26	16	1	1	361.9431
21	29	2	2	361.4202
13	7	1	1	361.2691
26	28	2	1	360.3055
5	14	1	2	360.2786
16	11	2	1	360.1515001
13	12	1	2	360.0959
17	10	1	2	359.987
24	12	2	1	359.1953999
16	3	1	2	358.8654001
18	15	1	1	358.8555
18	13	1	1	358.6684
13	15	1	2	358.6106
24	22	2	2	358.4846001
26	29	2	1	358.1427
6	19	1	2	355.7613
26	4	2	2	355.588
12	6	1	2	355.1269
5	18	2	1	354.557
24	30	1	1	354.4832
8	27	1	1	353.7021001
12	21	2	2	353.0178
18	8	2	2	352.5102
10	7	2	2	351.6782
25	21	2	1	351.5201
23	28	1	2	351.1692
25	16	1	2	350.7868999
22	3	2	2	349.059751
18	23	1	2	349.0254
23	22	1	1	348.8341
26	14	1	1	348.2453
1	27	2	2	348.1817
8	25	1	1	347.9665
8	30	1	1	347.5264
1	7	1	1	346.9175
3	26	1	2	346.1422
24	19	2	2	345.7892999
1	24	2	1	344.1378
8	2	1	2	343.8724
8	18	2	2	343.0504
16	13	2	1	342.8804
10	2	2	2	342.1278
3	8	2	1	342.1089
10	29	2	1	341.8647
8	16	2	1	340.7048
11	8	2	1	339.1617
16	15	2	1	338.4913
14	29	2	1	337.3315
9	12	1	2	337.3165
1	28	2	2	337.3041
16	18	2	2	336.2511999
26	21	1	2	336.0327
24	1	1	2	334.2945999
9	11	1	2	333.663
22	17	1	2	333.659557
15	13	2	2	333.436545
8	1	1	2	333.1121
18	6	2	2	332.8521
16	7	1	2	332.4899001
3	12	2	2	331.1332
11	25	1	2	329.9835
19	25	1	2	329.925
18	12	1	1	327.8763001
5	19	2	1	325.815
5	32	2	2	324.8549
12	16	2	1	324.0828
25	23	2	1	323.8294
16	25	1	1	323.0594001
19	17	1	1	322.6081
25	10	1	2	322.3536999
25	26	2	2	321.9759
10	24	1	2	321.6581
5	10	1	2	321.3649
9	30	2	2	320.1205
8	3	1	2	320.0147
1	16	1	2	319.7794
10	22	1	2	319.3187
25	15	1	2	319.2702
16	8	1	2	319.2017
19	7	2	1	318.7756
16	6	1	2	318.3998
10	12	1	1	318.1432
18	25	2	1	318.0080999
23	11	2	2	316.5395
22	8	2	2	316.234822
9	4	1	1	316.1681
19	16	2	2	315.6589
15	19	1	1	314.998348
1	22	2	1	314.3654
5	9	1	2	313.3924
9	1	1	1	312.7917
14	5	2	2	312.7045
23	19	1	1	310.8026
11	17	1	1	310.6618
23	13	2	2	310.3107
3	6	2	1	310.0226
3	9	2	2	309.7836
1	8	1	1	309.7773
23	17	1	1	309.4472
18	2	2	2	306.6382001
16	17	2	2	305.3377001
23	4	2	1	304.4599
3	16	2	2	302.9643
10	16	1	1	302.4003
10	9	1	1	302.057
9	7	1	1	300.8391
11	18	1	1	300.3082
14	14	1	1	300.2583
11	32	1	2	299.9317
11	20	1	1	299.811
22	13	1	1	299.665845
18	10	1	1	299.0716
8	31	1	1	298.7816
5	8	1	1	298.7335
9	17	2	1	298.6812
18	22	1	2	298.4639
22	32	2	1	298.447855
7	4	2	1	298.3037999
23	20	1	1	297.8628
10	18	1	2	297.081
10	15	1	1	296.5579
7	2	2	1	296.5115
19	23	1	1	296.1493
8	4	1	2	294.8373
23	14	2	2	294.4482
10	14	1	1	293.134
1	1	1	1	292.8997
22	7	2	2	292.614142
16	28	1	1	292.3746
25	5	1	1	292.0998001
10	13	1	1	291.5886
18	21	1	2	291.3183001
18	20	1	2	291.0255
3	4	2	1	290.7031
19	26	1	2	290.1616
5	20	2	1	289.8118
26	20	1	2	289.0165
25	2	1	1	288.7431
22	28	2	1	288.582505
1	4	1	1	287.7904
16	5	1	2	287.4584
9	32	2	2	286.5069
19	28	1	2	285.9815
8	8	1	2	285.8827
9	14	1	2	285.5642
25	17	2	1	283.1414
1	9	1	2	282.7052
1	2	1	1	282.5776
23	7	2	1	280.4652
23	27	1	2	280.3108
7	1	2	1	277.6841
1	26	2	2	277.5669
18	19	1	2	277.4370001
19	30	1	2	276.3071
16	27	1	1	275.4788999
19	12	2	2	274.9694
25	32	2	2	274.6133
16	26	1	1	273.9030001
14	7	2	2	271.5329
19	14	2	2	270.1028
14	27	2	1	269.5438
19	31	1	2	268.2146
1	15	1	2	266.19
18	17	1	2	265.8951001
10	20	1	2	264.6862
15	1	2	1	263.626336
1	5	1	1	258.3969
19	24	1	1	257.8715
22	14	1	1	257.639743
22	4	2	2	257.095137
14	24	1	2	256.1215
22	24	1	2	255.660175
23	3	2	1	255.4902
19	11	2	2	254.7067
10	19	1	2	254.706
23	32	1	2	254.6922
23	21	1	1	253.3615
3	32	1	2	251.5659
9	2	1	1	250.6802
16	1	1	2	250.1228
22	27	2	1	250.029557
23	25	1	2	249.7322
10	11	1	1	249.246
5	30	2	2	248.9259
5	15	1	2	248.8884
14	3	2	2	248.7791
23	18	1	1	247.7043
23	31	1	2	246.745
5	2	1	1	246.2587
10	23	1	2	243.114
14	8	2	2	242.7244
25	11	1	2	241.0111
10	10	1	1	239.7294
7	21	1	1	239.2568
7	20	1	1	239.0533
19	6	2	1	238.8063
14	31	2	1	237.8193
22	15	1	1	235.850875
25	14	1	2	235.5237
12	27	1	1	235.1742
15	22	1	1	232.944901
9	19	2	1	231.4039
23	23	1	1	230.9585
16	32	1	1	230.4905
14	21	1	2	228.4686
22	23	1	2	227.936806
25	1	1	1	227.7069
22	5	2	2	224.904576
7	26	1	2	224.6855
3	14	2	2	223.752
18	16	1	1	222.3672
15	3	2	1	221.747831
14	22	1	2	220.188
14	1	2	2	216.8563
12	4	1	2	216.4141
7	15	2	2	216.3464001
14	13	1	1	216.0698
7	31	1	2	214.9357999
22	18	1	2	214.70846
5	31	2	2	213.8075
22	25	2	1	213.802451
14	26	2	1	212.4286
23	5	2	1	212.2693
19	10	2	2	210.8946
25	13	1	2	210.6899
25	4	1	1	209.6879
3	10	2	2	209.1708
1	20	2	1	208.7171
7	5	2	1	207.7915
23	6	2	1	206.5879
7	9	2	2	206.5528
3	15	2	2	205.9747
22	20	1	2	202.126678
3	2	2	1	202.101
7	18	1	1	201.5252
3	19	1	1	200.5286
22	31	2	1	200.07666
16	21	2	2	198.7981
3	18	1	1	198.2844
16	10	2	1	196.2122
15	27	1	2	195.838485
14	18	1	2	192.215
15	17	1	1	190.094279
7	16	2	2	188.9253
25	7	1	1	187.2085
3	29	1	2	186.8448
7	8	2	1	186.3841
22	19	1	2	185.706587
9	23	2	1	184.5617
7	19	1	1	183.3192001
3	25	1	2	181.556
14	32	2	1	179.1195
14	20	1	2	177.6085
22	12	1	1	177.586627
3	22	1	1	177.5592
7	17	1	1	176.6082001
14	19	1	2	175.4656
14	15	1	1	174.9707
15	24	1	1	174.514413
5	1	1	1	173.8825
3	30	1	2	172.4594
9	8	1	1	172.3638
16	14	2	1	172.3438
15	18	1	1	169.617108
3	24	1	1	168.9223
15	25	1	2	168.77381
14	28	2	1	167.9881
9	26	2	2	167.7654
10	32	2	1	164.7204
14	25	2	1	164.2032
3	11	2	2	163.36
3	3	2	1	162.7828
15	23	1	1	160.716584
14	17	1	2	158.4791
16	20	2	2	158.0747
25	12	1	2	156.5885
16	12	2	1	156.3718
16	16	2	1	155.4827001
7	30	1	2	151.6265
7	12	2	2	149.979
22	21	1	2	147.722297
15	31	1	2	145.206648
7	24	1	1	139.8453
3	17	1	1	138.9363
3	20	1	1	138.6408
15	28	1	2	137.909713
16	2	1	2	135.9136
16	30	1	1	133.3269001
16	23	2	2	133.2428
16	4	1	2	133.0921
16	9	2	1	129.6583
3	23	1	1	127.909
16	29	1	1	125.3412
14	12	1	1	125.308
7	22	1	1	122.4650999
15	30	1	2	120.725916
3	28	1	2	113.5537
7	25	1	2	112.4895
7	11	2	2	104.2536
7	23	1	1	98.87490002
7	29	1	2	90.85539996
7	27	1	2	74.92359995
7	32	1	2	74.03559994
7	13	2	2	69.00979998
7	3	2	1	56.38189998
