# Supplementary material for: Code-switching costs from Chinese-English relative clauses processing
Source: Front Psychol. 2023 May 25;14:1144530. doi: 10.3389/fpsyg.2023.1144530 (PMC10249605; doi:10.3389/fpsyg.2023.1144530)
Supplement: Supplementary file 2 [file Data_Sheet_2.zip › data sheets/ex1 innerN.csv]

subject	item	lang	agree	innern
20	25	1	2	1487.4338
6	14	1	2	1486.4752
13	8	1	2	1481.2416
2	21	1	1	1477.4253
11	7	2	2	1472.4866
4	9	2	2	1460.4028
24	30	1	2	1460.397
6	15	1	2	1459.7266
11	25	1	1	1450.0335
18	29	2	2	1445.3853
21	4	1	2	1429.3479
2	28	2	2	1423.3913
24	1	1	1	1416.0035
12	30	1	2	1407.6313
6	13	1	2	1405.5783
24	25	1	2	1404.2725
25	26	2	1	1401.2994
1	24	2	2	1399.0189
26	30	2	2	1392.7365
26	16	1	2	1390.8049
17	17	2	2	1390.3299
17	15	1	1	1385.9969
17	20	2	2	1384.7986
26	25	2	2	1361.9179
2	15	1	2	1361.6268
8	25	1	2	1360.5359
17	5	1	2	1355.7776
15	9	2	1	1355.317164
17	18	2	2	1345.0864
26	26	2	2	1336.469
20	1	1	1	1332.5562
17	12	1	1	1317.9325
2	11	1	2	1316.2205
4	30	1	2	1312.4845
6	30	2	2	1305.5233
6	1	2	1	1304.6723
15	26	1	1	1299.519155
16	24	2	1	1294.2588
1	21	2	2	1269.5216
17	11	1	1	1258.2987
10	29	2	2	1234.1021
6	23	1	1	1217.2509
20	24	2	1	1216.051
2	16	1	2	1212.4446
20	12	2	2	1209.726
24	8	1	1	1203.6439
24	10	2	2	1200.9117
13	18	2	2	1193.3303
26	11	1	2	1192.367
21	20	2	2	1191.8655
1	4	1	2	1183.2427
26	10	1	2	1182.6963
26	7	2	1	1180.6285
4	4	1	1	1174.1299
24	28	1	2	1170.326
6	12	1	2	1169.6212
13	11	1	1	1165.1904
1	12	1	1	1159.4462
5	14	1	1	1159.4343
10	13	1	2	1153.2677
9	18	2	2	1140.0223
17	22	2	2	1136.7524
11	12	2	1	1128.692
1	6	1	2	1123.4849
6	22	1	1	1117.0103
13	17	2	2	1116.57
4	16	2	2	1114.1689
2	22	1	1	1108.4104
12	24	2	1	1102.9966
10	5	2	1	1101.892
21	9	1	1	1100.698
20	22	2	1	1096.1523
1	13	1	1	1095.895
13	4	1	2	1089.9843
21	18	2	2	1077.0229
21	2	1	2	1072.0955
2	31	2	2	1071.0154
9	9	1	1	1064.0984
20	11	2	2	1063.0056
8	23	2	1	1050.199
21	17	2	2	1042.3972
4	17	2	1	1041.723
13	1	1	2	1033.0792
26	27	2	2	1028.1297
23	1	2	2	1003.4484
16	25	1	2	998.8847
24	9	2	2	986.4351
13	15	1	1	983.802
4	7	1	1	980.0594
9	30	2	1	976.923
4	13	2	2	972.028
21	7	1	2	967.8161001
4	10	2	2	965.8194
20	4	1	1	964.4767001
18	6	2	1	963.7661
25	16	1	1	945.7411
26	8	2	1	941.1629
11	29	1	1	938.0884
18	7	2	1	931.3725
4	1	1	1	930.6474
4	6	1	1	923.8479
6	24	1	1	918.5986
4	27	1	2	914.1712
6	32	2	2	901.5168
16	4	1	1	894.6532999
26	18	1	1	893.8294
2	23	1	1	892.8419
8	24	2	1	892.327
24	26	1	2	879.0767
25	31	2	1	878.7266
9	15	1	1	871.9621
6	18	1	1	870.5285
12	18	2	1	861.7632
1	15	1	1	860.4048
24	27	1	2	856.8372
21	19	2	2	854.7154
2	20	1	1	853.7899
6	2	2	1	846.4026
15	12	2	1	829.687255
13	9	1	1	829.1073
3	12	2	1	816.3693
17	1	1	2	815.6421001
15	8	2	2	815.525754
13	2	1	2	813.5103
20	32	1	2	812.7777
6	5	2	1	809.9985
17	9	1	1	808.3406
8	8	1	1	807.6473
12	1	1	1	807.6317
24	32	1	2	804.8609999
21	25	2	1	804.7524
21	6	1	2	803.843
21	15	1	1	802.6052
13	26	2	1	798.479
26	24	1	1	798.03
13	10	1	1	794.362
6	11	1	2	792.6118
1	8	1	2	792.2852
8	31	1	2	791.6432
15	21	1	2	789.331553
13	7	1	2	789.0969
19	1	2	2	785.8889
1	11	1	1	780.6043
10	22	1	1	778.8258
23	30	1	1	775.2218
13	16	1	1	773.9272
13	6	1	2	768.8
25	6	1	2	767.7620001
21	5	1	2	764.7091
6	19	1	1	761.9597
1	28	2	1	761.109
21	28	2	1	760.5929
6	17	1	1	759.7609
5	5	1	2	759.2425
17	8	1	2	758.9897
13	21	2	2	758.2682
24	11	2	2	757.7429001
2	19	1	1	756.8043
4	8	1	1	754.3576
20	8	1	1	752.4571
18	32	2	2	749.0853
17	16	1	1	748.7853001
20	5	1	1	743.072
20	30	1	2	742.4761
1	16	1	1	740.7433
12	15	2	2	733.9154
15	31	1	1	729.474971
25	17	2	2	727.7436
17	31	2	1	727.1399
4	21	2	1	724.6892
17	23	2	2	721.7758001
19	29	1	1	720.8255
20	29	1	2	719.5628
20	14	2	2	719.0665
24	12	2	2	718.3556
8	9	2	2	717.6183
13	5	1	2	715.3441
24	13	2	2	713.0136
15	7	2	2	711.008681
21	8	1	2	710.7223
4	18	2	1	710.281
16	3	1	1	706.3824
21	22	2	2	705.3197999
24	5	1	1	703.4393999
12	20	2	1	703.3948
2	29	2	2	703.2909
6	27	2	2	702.9358
21	31	2	1	702.855
8	1	1	1	702.2275
19	24	1	2	701.1903
19	21	1	2	699.4687
8	19	2	1	698.6184
3	32	1	1	696.8495
21	30	2	1	696.4056999
11	3	2	2	696.2891
20	31	1	2	695.831
10	23	1	1	694.3266
2	9	1	2	693.0514
2	26	2	2	688.45
8	16	2	2	687.288
12	22	2	1	687.0227
12	12	2	2	686.8995
6	28	2	2	686.478
4	2	1	1	686.1398
12	9	2	2	684.3037
5	6	1	2	682.6852
20	6	1	1	681.3937
13	27	2	1	680.0281
13	25	2	1	679.858
6	6	2	1	679.8211
8	26	1	2	679.2401
6	9	1	2	678.3883
12	17	2	1	677.2464
5	24	2	2	676.4124
8	13	2	2	675.825
26	5	2	1	670.8646
15	30	1	1	670.692664
15	10	2	1	667.655725
15	1	2	2	666.846312
4	20	2	1	664.3321
19	4	2	2	664.3005
26	3	2	1	664.1153
6	26	2	2	663.4386
15	6	2	2	662.645049
17	30	2	1	661.8499
23	29	1	1	661.2737
16	5	1	1	661.2123
2	2	2	1	656.3293
13	31	2	1	651.0463
11	27	1	1	649.4175
8	17	2	1	647.7839
24	22	2	1	647.7816
15	14	2	1	647.084103
15	20	1	2	645.847416
3	30	1	1	645.092
3	15	2	1	644.8421
15	25	1	1	642.915902
16	12	2	2	639.7519
16	8	1	1	638.0742
11	16	2	1	633.0207
24	6	1	1	632.2623
10	6	2	1	629.3287
13	22	2	2	627.8105
13	23	2	2	626.0018
3	27	1	1	623.4803
15	17	1	2	623.076212
17	25	2	1	621.0339001
3	2	2	2	620.2525
11	9	2	1	619.9829
21	29	2	1	619.9643
18	12	1	2	616.0596
3	9	2	1	615.8381
6	25	2	2	615.5695
2	4	2	1	613.9842
4	19	2	1	613.1694
8	32	1	2	611.5881
2	17	1	1	611.103
23	26	1	1	610.9383
12	5	1	1	610.8367
22	15	1	2	610.310852
9	25	2	1	609.3707
24	24	2	1	609.2354
4	23	2	1	608.6999
10	17	1	1	608.1232
2	13	1	2	607.0142
15	22	1	2	606.282627
12	8	1	1	604.5291
13	19	2	2	596.502
2	24	1	1	596.2932
26	31	2	2	595.726
6	3	2	1	592.9754
8	10	2	2	591.1567
11	13	2	1	587.473
11	24	1	2	587.1653
12	19	2	1	585.0293
11	19	1	2	582.6557
11	30	1	1	580.3002
15	16	2	1	580.288493
3	10	2	1	578.5089
6	4	2	1	575.4847
24	14	2	2	573.4359
3	21	1	2	572.5393
20	21	2	1	572.4509
6	7	2	1	571.5975
8	22	2	1	568.9304
20	13	2	2	567.6419
6	21	1	1	563.4827
2	10	1	2	555.9046
5	19	2	2	555.7299
7	3	2	2	555.721
5	16	1	1	554.4105
26	21	1	1	552.7203
18	31	2	2	552.389
8	12	2	2	549.6285
2	1	2	1	549.3757
3	24	1	2	548.9195
8	15	2	2	548.4361
17	32	2	1	546.7711999
18	1	2	1	545.0938999
19	6	2	2	543.0497
17	27	2	1	541.4219
21	32	2	1	539.0586
8	18	2	1	538.3163
19	12	2	1	536.5246
8	6	1	1	536.0842
6	31	2	2	535.8516
23	2	2	2	533.3536
17	19	2	2	532.398
26	1	2	1	532.1253
1	25	2	1	528.3702
2	6	2	1	528.1341
16	26	1	2	527.9705999
10	7	2	1	526.7062
1	19	2	2	523.2431
8	21	2	1	517.1271
3	8	2	2	517.0334
8	11	2	2	516.8305
15	4	2	2	516.747228
14	2	2	1	515.2785
6	16	1	2	513.8843
11	32	1	1	512.9673
17	21	2	2	509.4648
2	27	2	2	509.2733
10	10	1	2	507.0066
12	13	2	2	506.4408
10	2	2	1	505.1641
10	16	1	2	504.4926
26	20	1	1	503.6887
20	20	2	1	503.1283001
3	3	2	2	502.8003
20	19	2	1	501.8378
1	31	2	1	500.4888
12	31	1	2	498.9224
11	6	2	2	498.3169
16	10	2	2	496.1224999
17	24	2	2	495.6402
10	14	1	2	492.8631
9	26	2	1	492.5629
10	25	2	2	490.6544
18	8	2	1	489.5506999
17	26	2	1	488.8112
15	11	2	1	488.269456
20	18	2	1	488.1874999
8	14	2	2	487.9065
24	19	2	1	487.2439001
16	23	2	1	486.3578
18	28	2	2	485.9258001
5	18	2	2	485.3574
5	25	2	1	484.9419
24	18	2	1	484.6495
1	30	2	1	481.0411
8	20	2	1	478.9311
18	4	2	1	478.3446999
6	8	2	1	478.2854
9	31	2	1	478.1065
11	18	1	2	477.7308
24	17	2	1	475.8745
20	17	2	1	474.5187
2	3	2	1	474.4727
3	11	2	1	473.6371
11	21	1	2	472.5891
24	16	2	2	472.2765001
5	26	2	1	472.2603
14	21	1	1	469.9284
18	25	2	2	467.7811
15	13	2	1	467.46631
19	18	1	2	467.2392
13	24	2	2	466.2194
22	7	2	1	465.658005
13	32	2	1	465.1977
22	3	2	1	464.873913
22	26	2	2	463.587759
16	13	2	2	463.2669
2	25	2	2	463.212
5	27	2	1	462.808
18	21	1	1	462.7389
7	12	2	1	462.6608
25	8	1	2	462.2603001
24	21	2	1	462.0647
12	6	1	1	461.7736
12	16	2	2	460.7887
7	1	2	2	460.3635999
2	5	2	1	459.9401
2	32	2	2	459.3592
13	30	2	1	458.1402
1	22	2	2	457.8275
16	15	2	2	457.6048
17	28	2	1	455.7559
9	27	2	1	455.0803
16	9	2	2	453.6660999
10	12	1	2	452.5938
25	29	2	1	452.4252
10	32	2	2	452.1178
14	8	2	1	452.0188
2	30	2	2	450.8376
10	27	2	2	450.7545
24	31	1	2	448.6618
11	14	2	1	447.8633
25	25	2	1	447.3367999
10	30	2	2	445.8544
11	31	1	1	445.7961
12	21	2	1	444.4611
5	17	2	2	444.0634
18	9	1	2	443.7649001
18	30	2	2	443.7153001
19	13	2	1	442.8244
7	27	1	1	442.4208
18	16	1	2	442.3022
10	26	2	2	441.9924
25	28	2	1	441.9567001
5	31	2	1	441.1759
18	2	2	1	440.7799001
26	2	2	1	440.1206
19	19	1	2	439.4295
11	26	1	1	439.3078
7	7	2	2	438.8424
15	23	1	2	437.055397
11	10	2	1	436.4626
23	4	2	2	435.1876
25	23	2	2	435.1277001
2	7	2	1	433.8366
13	28	2	1	433.362
19	26	1	1	432.7626
24	20	2	1	432.0531
1	27	2	1	432.0267
15	18	1	2	430.433806
7	2	2	2	429.9178
13	29	2	1	429.6309
20	23	2	1	429.4179
26	9	1	2	428.4439
22	28	2	2	427.427768
16	16	2	2	427.2826001
5	20	2	2	427.2173
7	4	2	2	427.0689001
1	32	2	1	426.2814
5	13	1	1	425.2937
1	17	2	2	424.8205
25	22	2	2	423.7051
22	1	2	1	422.824845
16	21	2	1	422.7184
11	2	2	2	421.7606
10	31	2	2	420.6037
9	1	1	2	418.3247
20	16	2	2	418.1986001
9	7	1	2	415.9572
12	26	1	2	415.5786
10	9	1	2	414.5834
11	22	1	2	414.5642
25	15	1	1	413.8692
14	25	2	2	412.6942
2	18	1	1	412.4499
25	24	2	2	412.2203001
16	19	2	1	411.7204
23	10	2	1	410.9899
26	4	2	1	410.5959
5	21	2	2	410.2769
10	1	2	1	408.6053
14	30	2	2	408.4694
11	17	1	2	406.9044
5	4	1	2	405.1684
1	20	2	2	405.16
25	32	2	1	404.1343001
17	10	1	1	403.7487
17	3	1	2	403.3659999
23	11	2	1	403.0569
25	27	2	1	402.8287999
19	11	2	1	402.5851
25	19	2	2	401.147
14	10	1	2	399.7077
16	22	2	1	396.3476999
3	4	2	2	395.9933
22	8	2	1	395.872616
12	27	1	2	395.7212
1	23	2	2	395.7005
9	21	2	2	395.5686
11	1	2	2	394.0626
23	19	1	2	392.6769
11	8	2	2	391.9315
1	7	1	2	391.7527
12	4	1	1	391.5038
24	15	2	2	390.9565
16	32	1	2	390.6889
25	14	1	1	390.6338
3	31	1	1	389.8933
25	18	2	2	389.5776001
26	28	2	2	389.1824
16	11	2	2	388.3728
11	5	2	2	386.9525
9	4	1	2	386.0179
5	12	1	1	385.6571
10	24	1	1	385.5335
1	10	1	1	385.4907
22	30	2	2	385.369923
24	23	2	1	384.5199001
11	20	1	2	383.4893
5	11	1	1	381.7582
25	20	2	2	381.3403
2	8	2	1	379.8731
10	3	2	1	379.4567
16	31	1	2	379.2544999
2	14	1	2	378.1752
3	1	2	2	377.8164
14	28	2	2	377.5788
10	28	2	2	376.5834
20	15	2	2	374.6473
12	32	1	2	374.4519
11	4	2	2	373.7977
25	9	1	1	370.9614
19	28	1	1	370.1155
23	16	2	1	369.1498
5	7	1	2	369.0694
8	30	1	2	368.6262
23	32	1	1	368.174
3	13	2	1	367.8238
10	8	2	1	367.4111
10	21	1	1	366.4997
19	9	2	1	366.16
16	18	2	1	364.6757001
1	26	2	1	363.4796
3	29	1	1	363.3239
16	14	2	2	362.751
18	15	1	2	360.7158001
5	22	2	2	359.4582
18	3	2	1	358.9331
25	30	2	1	356.6456001
11	11	2	1	356.0154
26	23	1	1	355.8276
22	12	1	2	355.70923
19	17	1	2	355.3247
19	5	2	2	355.2972
3	6	2	2	354.714
12	2	1	1	353.3991
14	4	2	1	352.5608
14	32	2	2	352.3114
22	13	1	2	351.842697
1	1	1	2	351.5156
19	32	1	1	350.743
18	11	1	2	349.7295
23	9	2	1	348.2833
15	29	1	1	347.240058
23	8	2	2	346.5368
8	29	1	2	346.3376
18	23	1	1	345.5742
5	23	2	2	345.3219
23	14	2	1	345.1815
19	7	2	2	344.584
10	11	1	2	342.6058
1	5	1	2	341.7791
15	24	1	2	341.691102
1	9	1	1	341.0685
16	6	1	1	340.3506
16	17	2	1	338.8868
16	27	1	2	338.8736
5	10	1	1	336.4541
9	10	1	1	335.3733
9	32	2	1	335.3326
25	12	1	1	334.0537
14	12	1	2	332.5462
3	26	1	1	332.3671
23	22	1	2	332.3150999
23	23	1	2	331.8251
19	31	1	1	331.7792
18	22	1	1	330.7884
1	14	1	1	329.8306
25	10	1	1	329.4027001
7	24	1	2	328.5291999
5	8	1	2	328.2533
16	28	1	2	327.9384
10	18	1	1	326.8516
16	7	1	1	325.8803
25	7	1	2	325.7598
22	21	1	1	325.393284
8	3	1	1	324.4653
26	19	1	1	324.2903
7	10	2	1	323.6765999
22	17	1	1	323.049083
23	3	2	2	322.9308
18	19	1	1	322.8313
9	6	1	2	322.6564
8	2	1	1	322.5831
8	7	1	1	321.8308
23	27	1	1	320.234
22	23	1	1	320.229517
18	20	1	1	319.4062001
14	31	2	2	319.3994
10	4	2	1	319.1165
8	4	1	1	319.0306
23	12	2	1	318.3066
19	20	1	2	317.7203
1	2	1	2	317.5267
1	18	2	2	315.9294
16	1	1	1	314.8085
9	2	1	2	314.0075
19	25	1	1	313.0516
3	19	1	2	311.4206
23	13	2	1	311.119
7	14	2	1	310.8803
22	6	2	1	310.418887
19	30	1	1	310.079
3	22	1	2	309.9794
22	32	2	2	306.250028
14	16	1	2	305.2215
3	20	1	2	305.1064
11	23	1	2	302.567
3	16	2	1	302.3485
19	14	2	1	301.2725
19	23	1	2	300.984
22	5	2	1	300.196164
22	14	1	2	299.780639
24	29	1	2	299.6591
25	4	1	2	297.5915
19	27	1	1	297.2509
3	14	2	1	296.9439
22	16	1	2	296.693063
5	32	2	1	295.0378
22	9	1	2	294.763442
18	17	1	1	294.4001
3	17	1	2	294.0719
3	23	1	2	293.6803
15	19	1	2	293.401043
18	13	1	2	293.2369
19	16	2	1	289.6089
19	3	2	2	289.4319
25	2	1	2	289.4053999
23	28	1	1	286.6844
10	20	1	1	286.3483
19	2	2	2	283.9524
23	7	2	2	283.5882
7	21	1	2	281.0951001
10	19	1	1	280.6262
18	18	1	1	280.4172001
8	27	1	2	278.7663999
19	10	2	1	278.3735
14	9	1	2	278.2131
14	14	1	2	278.1735
19	22	1	2	277.3873
23	25	1	1	276.5875
19	8	2	2	275.308
7	26	1	1	274.8223001
22	25	2	2	274.689561
14	13	1	2	274.2059
14	29	2	2	271.985
3	5	2	2	268.9945
25	1	1	2	268.9892
5	9	1	1	267.9482
7	19	1	2	267.8872
5	30	2	1	264.5885
14	3	2	1	263.3776
9	8	1	2	261.5962
22	31	2	2	260.99801
22	24	1	1	259.566092
5	2	1	2	258.0952
23	17	1	2	254.8867
23	31	1	1	253.4933
14	26	2	2	251.9222
16	20	2	1	250.7679999
23	18	1	2	250.6644
18	24	1	1	249.9761999
23	5	2	2	247.9268
23	24	1	2	243.0031
7	32	1	1	240.8351999
22	2	2	1	239.399154
25	13	1	1	238.6865
22	4	2	1	237.283157
22	19	1	1	235.487651
14	20	1	1	235.2069
22	10	1	2	228.405436
7	25	1	1	226.8996
16	2	1	1	226.6578
14	17	1	1	224.1618
7	5	2	2	220.6061
11	28	1	1	219.9867
7	17	1	2	219.5156
14	5	2	1	219.0923
22	29	2	2	216.975603
23	21	1	2	216.3129
3	28	1	1	214.2987
5	15	1	1	213.2111
7	28	1	1	210.0056
22	18	1	1	208.775233
5	1	1	2	207.4534
14	6	2	1	205.9884
7	15	2	1	204.0719
3	18	1	2	201.6504
7	6	2	2	196.6438
14	22	1	1	196.1021
22	11	1	2	194.627469
14	15	1	2	193.5346
14	24	1	1	193.4287
14	18	1	1	191.1477
23	20	1	2	190.2427
14	1	2	1	187.2413
22	27	2	2	186.910997
23	6	2	2	185.2313
14	19	1	1	184.7789
7	31	1	1	183.9058
14	27	2	2	179.4965
22	20	1	1	177.904665
3	25	1	1	175.3911
7	20	1	2	175.1021
16	29	1	2	175.0389
25	5	1	2	174.939
7	22	1	2	171.0384
14	7	2	1	166.0234
14	23	1	1	164.0598
7	8	2	2	162.0029999
14	11	1	2	151.4201
16	30	1	2	141.9025999
7	9	2	1	133.7949
7	29	1	1	133.2299999
7	13	2	1	102.1554
7	16	2	1	95.68140004
7	30	1	1	91.79640003
7	18	1	2	68.74400005
7	11	2	1	65.62210002
7	23	1	2	59.17979998
