# Supplementary material for: Code-switching costs from Chinese-English relative clauses processing
Source: Front Psychol. 2023 May 25;14:1144530. doi: 10.3389/fpsyg.2023.1144530 (PMC10249605; doi:10.3389/fpsyg.2023.1144530)
Supplement: Supplementary file 2 [file Data_Sheet_2.zip › data sheets/ex1 outerN.csv]

subject	item	lang	agree	outn
5	22	2	1	1107.2899
20	14	2	1	1106.5032
4	8	1	2	1097.309
13	1	1	1	1090.9324
21	6	1	1	1090.6141
6	32	2	1	1090.4779
21	17	2	1	1090.1883
17	3	1	1	1059.6777
2	26	2	1	1057.7592
4	13	2	1	1056.3462
26	4	2	2	1051.6392
13	20	2	1	1049.9301
4	18	2	2	1047.6946
2	32	2	1	1043.1187
12	11	2	1	1040.2779
24	27	1	1	1037.8204
11	14	2	2	1036.2435
4	17	2	2	1035.4583
13	32	2	2	1030.8412
1	25	2	2	1026.601
18	31	2	1	1017.8682
8	11	2	1	1011.804
20	24	2	2	1001.208
6	11	1	1	997.2759
18	32	2	1	986.6436
1	13	1	2	985.4551
12	2	1	2	979.5304
26	14	1	1	978.9237
6	30	2	1	977.6459
24	23	2	2	970.3128999
6	6	2	2	963.912
3	22	1	1	955.808
12	17	2	2	949.1393
18	15	1	1	936.4630999
5	21	2	1	933.313
6	25	2	1	931.6736
8	21	2	2	931.4353
4	9	2	1	925.2839
26	15	1	1	924.5603
24	17	2	2	914.3296001
6	8	2	2	908.8336
4	23	2	2	907.4426
13	29	2	2	902.1187
15	4	2	1	896.867336
12	20	2	2	888.7189
13	25	2	2	885.1952
5	17	2	1	883.5847
13	27	2	2	883.0542
21	21	2	1	874.9472999
6	1	2	2	872.9501
21	28	2	2	870.6533
15	9	2	2	867.343455
12	18	2	2	860.7106
4	2	1	2	857.0675
26	16	1	1	840.2864
1	28	2	2	825.5865
22	1	2	2	821.369634
26	7	2	2	816.514
11	22	1	1	811.6313
9	2	1	1	805.8806
2	6	2	2	804.031
24	31	1	1	801.1437999
13	21	2	1	798.5951
24	15	2	1	797.9143
20	12	2	1	797.6512
8	16	2	1	796.7505
21	19	2	1	795.5794999
17	31	2	2	794.884
6	28	2	1	789.9195
13	17	2	1	785.7621
2	29	2	1	785.1491
24	14	2	1	783.2485
4	16	2	1	782.322
13	3	1	1	776.5732
13	24	2	1	774.7531
24	7	1	2	768.7185
17	11	1	2	766.6654
21	10	1	2	763.8243
20	5	1	2	759.5151
4	7	1	2	749.5767
11	13	2	2	740.736
2	27	2	1	739.8163
25	20	2	1	737.7283999
6	16	1	1	736.6252
20	10	2	1	734.4566999
20	19	2	2	734.1958999
2	31	2	1	731.8566
4	19	2	2	730.4123
8	32	1	1	730.1505
21	8	1	1	729.5557
4	4	1	2	725.7931
25	7	1	1	724.5024
19	13	2	2	722.6853
3	13	2	2	716.5368
11	4	2	1	714.52
6	17	1	2	710.0422
9	19	2	1	708.8276
13	8	1	1	706.6802
9	13	1	2	701.8739
2	25	2	1	692.7593
24	6	1	2	691.8276
15	12	2	2	682.596187
26	30	2	1	682.567
4	30	1	1	681.7276
24	10	2	1	678.9381
12	31	1	1	676.8817
26	13	1	1	675.9102
19	23	1	1	674.4355
24	18	2	2	674.1067
10	5	2	2	672.6977
6	2	2	2	672.689
17	7	1	1	671.5476
13	30	2	2	670.3569
5	24	2	1	670.2259
17	1	1	1	665.1302
4	25	1	1	664.6123
4	26	1	1	663.7598
18	26	2	1	659.5115
24	19	2	2	658.2403
26	12	1	1	657.137
8	23	2	2	653.6429001
25	22	2	1	652.5387999
13	11	1	2	652.3155
6	4	2	2	651.431
8	24	2	2	648.8644
24	13	2	1	648.2603
25	25	2	2	646.5292
13	28	2	2	642.5946
21	11	1	2	641.8696
26	3	2	2	639.3777
13	13	1	2	636.1915
9	10	1	2	636.083
12	28	1	1	635.7251
10	2	2	2	633.698
6	18	1	2	631.6789
11	16	2	2	630.2565
19	12	2	2	627.4702
1	19	2	1	626.0473
19	8	2	1	625.5864
19	18	1	1	623.3234
4	1	1	2	622.9938
26	17	1	2	622.0879
13	14	1	2	621.9758
6	3	2	2	621.2572
1	6	1	1	620.3839
8	13	2	1	618.6947
13	9	1	2	616.7841
4	31	1	1	610.3426
21	4	1	1	608.0370001
2	23	1	2	606.8509
1	27	2	2	606.4819
26	5	2	2	604.5074
10	6	2	2	603.0846
6	13	1	1	602.9888
11	6	2	1	602.7792
2	12	1	1	602.1614
19	4	2	1	598.6955
21	1	1	1	598.1103
26	22	1	2	594.9471
9	18	2	1	592.584
8	18	2	2	592.3245
7	1	2	1	591.9774
24	28	1	1	589.3636
20	31	1	1	587.6906
19	30	1	2	585.1219
12	5	1	2	583.7502
15	5	2	1	582.370497
13	26	2	2	575.5933
1	22	2	1	575.3169
6	5	2	2	571.5178
22	6	2	2	571.316788
16	24	2	2	567.0675001
1	30	2	2	564.8494
12	10	2	1	563.1159
10	32	2	1	562.2264
17	14	1	2	557.5804
3	9	2	2	555.9758
21	15	1	2	555.7062001
24	8	1	2	554.6374
18	29	2	1	550.9960001
25	6	1	1	549.5761
8	12	2	1	548.75
20	18	2	2	548.4814
11	3	2	1	547.3023
2	19	1	2	545.4066
20	8	1	2	542.1944
21	9	1	2	542.1470001
2	22	1	2	542.1337
13	10	1	2	541.187
3	12	2	2	540.5998
19	24	1	1	540.4998
16	32	1	1	539.1155001
24	16	2	1	538.3462
6	23	1	2	537.0932
4	27	1	1	536.916
2	2	2	2	536.5373
18	14	1	1	536.4619
9	9	1	2	533.8994
2	30	2	1	532.8388
2	15	1	1	531.9059
13	4	1	1	529.1945
2	8	2	2	528.7343
18	12	1	1	527.5087
15	21	1	1	524.73037
17	6	1	1	523.1923
14	12	1	1	522.7754
20	15	2	1	521.6156
15	18	1	1	520.476985
25	16	1	2	519.8941
15	17	1	1	518.893041
6	20	1	2	517.188
20	1	1	2	515.0413
13	19	2	1	514.6193
22	12	1	1	514.432007
6	24	1	2	511.5024
17	16	1	2	510.7703001
6	22	1	2	509.0981
13	15	1	2	504.7495
18	18	1	2	503.0902
22	13	1	1	497.082756
25	29	2	2	496.4787001
25	32	2	2	496.3246
2	4	2	2	496.2498
1	17	2	1	495.8256
22	7	2	2	495.622915
21	2	1	1	494.4826
26	23	1	2	493.4875
2	14	1	1	492.8514
12	25	1	1	492.2594
6	9	1	1	490.2581
1	31	2	2	490.2056
6	21	1	2	490.1691
25	9	1	2	489.5502001
24	2	1	2	489.4587999
22	14	1	1	489.320847
3	27	1	2	487.9702
9	4	1	1	486.2775
17	2	1	1	485.6106
15	31	1	2	484.736568
11	7	2	1	483.4124
17	9	1	2	482.9166001
15	22	1	1	482.400431
14	19	1	2	482.3392
21	16	1	2	481.3152
5	16	1	2	480.4474
26	24	1	2	479.6542
21	5	1	1	479.3873001
3	14	2	2	478.8855
2	1	2	2	478.5598
12	15	2	1	477.4304
11	1	2	1	477.2052
26	10	1	1	476.7593
15	13	2	2	476.689742
23	8	2	1	476.3282
17	15	1	2	476.1207
13	12	1	2	475.8071
1	32	2	2	475.0029
20	25	1	1	474.2352
4	6	1	2	471.7106
13	23	2	1	471.3976
17	13	1	2	470.7438
13	6	1	1	470.2531
3	19	1	1	469.7335
19	2	2	1	469.6764
26	11	1	1	467.5736
10	29	2	1	467.0507
8	1	1	2	466.7988
2	21	1	2	466.6988
10	14	1	1	466.5494
6	31	2	1	465.6858
24	9	2	1	464.7115
11	32	1	2	463.7087
12	26	1	1	463.0815
5	13	1	2	462.8983
24	5	1	2	462.7960999
3	26	1	2	462.2301
12	16	2	1	461.8396
8	8	1	2	461.493
2	3	2	2	460.9104
18	22	1	2	460.6643
15	23	1	1	460.150531
16	23	2	2	459.8034
25	11	1	2	459.4733999
12	1	1	2	459.3734
20	4	1	2	459.2102
20	29	1	1	456.6244
22	16	1	1	456.053693
17	23	2	1	456.0439
20	23	2	2	454.8353
3	15	2	2	454.1552
11	28	1	2	453.6975
11	21	1	1	451.9692
6	27	2	1	451.8726
12	30	1	1	451.7198
26	18	1	2	449.8912
15	25	1	2	449.548475
2	5	2	2	449.2443
12	8	1	2	448.9895
6	10	1	1	448.3788
26	21	1	2	447.8995
1	3	1	1	447.8969
18	24	1	2	447.4817
9	11	1	2	447.0275
7	9	2	2	446.9234999
5	3	1	1	445.8122
18	2	2	2	441.5818
1	16	1	2	441.3392
11	31	1	2	441.2032
17	10	1	2	440.6138
2	24	1	2	439.8118
11	20	1	1	438.5676
8	30	1	1	438.4488
5	6	1	1	438.1909
13	2	1	1	436.5044
15	6	2	1	436.217065
10	8	2	2	435.2666
9	7	1	1	434.7948
21	7	1	1	434.7084
3	10	2	2	434.1632
25	4	1	1	433.0865
5	23	2	1	432.1649
24	25	1	1	431.8111
5	4	1	1	431.4493
2	20	1	2	430.9994
1	21	2	1	430.6476
8	28	1	1	429.6786
3	21	1	1	428.9751
5	5	1	1	428.3079
15	28	1	2	427.623919
11	30	1	2	427.1985
2	11	1	1	427.0824
10	24	1	2	427.0403
17	5	1	1	426.1175999
2	10	1	1	425.6612
12	32	1	1	425.4644
12	4	1	2	425.3245
17	4	1	1	424.7516
6	19	1	2	424.6216
12	6	1	2	423.9365
8	7	1	2	423.1124
23	26	1	2	423.092
19	11	2	2	423.0337
14	8	2	2	421.8707
15	11	2	2	421.830387
19	32	1	2	421.6661
20	30	1	1	421.4385001
13	7	1	1	421.3064
13	5	1	1	421.2378
10	7	2	2	419.9047
26	29	2	1	419.1195
26	19	1	2	418.1437
23	29	1	2	418.0456
16	22	2	2	417.5082999
20	28	1	1	417.1915
25	8	1	1	416.8179999
3	11	2	2	416.3254
20	2	1	2	416.1693
24	29	1	1	415.5933
11	26	1	2	415.5789
8	4	1	2	414.9582
5	11	1	2	414.121
10	4	2	2	413.5179
17	12	1	2	412.9829
24	3	1	2	411.811
3	1	2	1	411.1946
21	12	1	2	410.6704
15	7	2	1	410.606162
12	27	1	1	408.7298
23	24	1	1	408.5709
7	27	1	2	406.1636
12	12	2	1	406.0002
8	2	1	2	405.8852
18	3	2	2	405.6127999
12	3	1	2	404.4996
1	7	1	1	403.791
2	17	1	2	403.1382
23	1	2	1	402.4503
14	27	2	1	400.107
1	26	2	2	399.2243
8	6	1	2	397.8131
11	9	2	2	397.7057
10	15	1	1	396.7685
5	14	1	2	395.9928
23	19	1	1	393.328
23	2	2	1	393.0003
11	11	2	2	392.0117
1	12	1	2	391.9299
10	22	1	2	391.228
9	15	1	2	390.9108
19	19	1	1	390.2154
8	29	1	1	389.7229
18	4	2	2	389.6732
23	30	1	2	389.4083
20	6	1	2	389.1886
18	7	2	2	388.3363
24	30	1	1	388.0741
22	2	2	2	387.374075
15	27	1	2	387.058596
2	16	1	1	386.7422
9	24	2	1	386.4888
8	26	1	1	386.2603
11	2	2	1	386.0521
1	1	1	1	385.6863
11	25	1	2	385.3502
23	10	2	2	384.8729
11	17	1	1	384.8382
16	9	2	1	384.771
5	18	2	1	383.7822
11	29	1	2	383.4435
2	18	1	2	383.1619
16	12	2	1	383.0934
3	31	1	2	383.0227
9	14	1	2	382.3882
18	1	2	2	381.4681
10	21	1	2	380.9224
16	11	2	1	379.8324
2	9	1	1	378.9428
16	7	1	2	378.842
10	9	1	1	378.7004
19	5	2	1	378.583
8	3	1	2	378.177
26	28	2	1	377.121
25	26	2	2	377.0302
20	27	1	1	375.6816
16	10	2	1	375.5271001
15	20	1	1	375.021758
18	28	2	1	373.6489
15	30	1	2	372.272092
16	26	1	1	371.1229
3	29	1	2	370.8422
26	2	2	2	370.5984
10	1	2	2	369.0191
18	23	1	2	367.9049
25	19	2	1	367.6024999
12	21	2	2	367.0447
16	25	1	1	366.937
1	8	1	1	365.8377
14	30	2	1	365.2673
26	9	1	1	365.2348
15	29	1	2	365.101852
19	26	1	2	363.902
5	7	1	1	363.2465
5	12	1	2	363.1043
23	14	2	2	362.0876
23	32	1	2	362.0013
16	2	1	2	361.7564
26	20	1	2	361.1045
11	19	1	1	360.9539
25	2	1	1	360.3779001
5	25	2	2	360.3423
11	23	1	1	360.3017
25	15	1	2	360.2068
9	23	2	1	359.5204
26	31	2	1	359.2446
19	3	2	1	357.5349
18	21	1	2	357.2997
11	24	1	1	356.359
1	24	2	1	356.235
5	27	2	2	356.1028
24	4	1	2	355.1284
10	11	1	1	354.5522
8	31	1	1	354.4334
16	28	1	1	352.0738001
25	30	2	2	352.0357
9	27	2	2	351.8208
10	20	1	2	351.6981
22	18	1	2	350.216371
16	3	1	2	349.4672001
16	30	1	1	349.2461999
7	32	1	2	348.6131
18	8	2	2	346.5064
16	16	2	1	345.6847999
5	8	1	1	345.1654
1	5	1	1	345.0918
1	4	1	1	345.0623
1	10	1	2	344.8266
12	13	2	1	344.7439
10	27	2	1	343.3679
10	16	1	1	342.2533
23	16	2	2	341.7682
8	27	1	1	340.9853
5	10	1	2	340.6469
25	21	2	1	340.3277
7	10	2	2	338.0769
15	24	1	1	337.275284
23	12	2	2	337.2081
10	12	1	1	336.8006
10	17	1	2	336.0967
16	5	1	2	335.8601
19	10	2	2	335.434
1	11	1	2	335.1418
10	26	2	1	334.6816
23	5	2	1	333.6551
9	1	1	1	333.5082
8	25	1	1	332.5043
25	13	1	2	332.2371
10	3	2	2	331.6583
23	9	2	2	331.601
19	31	1	2	331.5588
11	8	2	1	331.3744
22	24	1	2	331.224361
24	12	2	1	330.9592999
24	1	1	2	330.8441
14	5	2	2	329.603
9	8	1	1	329.1307
12	19	2	2	328.8267
5	9	1	2	328.6163
15	19	1	1	328.488831
10	31	2	1	328.0408
10	19	1	2	327.907
7	3	2	1	326.7589
16	29	1	1	326.2729
19	21	1	1	325.7508
18	30	2	1	324.9841999
14	9	1	1	323.2843
14	22	1	2	322.9252
8	9	2	1	322.5958
19	7	2	1	321.52
3	17	1	1	320.972
18	11	1	1	320.7068001
19	29	1	2	320.1265
5	19	2	1	319.9722
10	23	1	2	319.4963
25	10	1	2	319.27
16	8	1	2	319.2600999
10	10	1	1	319.0389
23	3	2	1	317.977
14	10	1	1	317.4756
19	16	2	2	316.4387
9	32	2	2	316.2716
25	1	1	1	315.8666999
1	2	1	1	315.6081
22	30	2	1	314.485084
14	11	1	1	312.7439
25	18	2	1	312.7339999
23	22	1	1	312.6644
10	25	2	1	312.265
18	19	1	2	312.1309
22	25	2	1	311.940958
25	23	2	1	311.7032
3	6	2	1	309.8146
3	20	1	1	309.5336
18	9	1	1	307.7680001
22	23	1	2	307.399358
18	20	1	2	305.1156
1	9	1	2	303.8098
19	25	1	2	303.332
18	25	2	1	303.1920999
16	21	2	2	301.9910001
23	27	1	2	301.8663
10	30	2	1	301.4181
22	27	2	1	300.729164
3	5	2	1	300.6473
3	28	1	2	300.4227
18	17	1	2	299.8092
16	20	2	2	298.9431
5	26	2	2	298.6804
23	11	2	2	297.4616
10	18	1	2	293.6679
10	28	2	1	293.3664
25	14	1	2	291.8471
16	27	1	1	291.3072
22	19	1	2	289.469206
3	4	2	1	289.4161
14	29	2	1	288.7741
5	32	2	2	288.1712
1	23	2	1	287.8841
1	14	1	2	286.7114
14	14	1	1	286.2044
15	16	2	2	284.598436
19	28	1	2	284.3508
5	2	1	1	284.0618
19	17	1	1	283.8736
11	18	1	1	282.8694
16	1	1	2	282.2174
14	18	1	2	281.3842
19	6	2	1	280.2435
16	31	1	1	280.2369
14	2	2	2	280.2336
19	22	1	1	279.7963
23	28	1	2	279.5112
14	16	1	1	279.4097
3	8	2	1	279.181
14	28	2	1	278.5342
7	2	2	1	276.2829
22	3	2	2	275.927491
16	18	2	2	275.6411
22	5	2	2	275.553589
23	17	1	1	275.4731
5	20	2	1	274.1988
23	31	1	2	273.0374
23	25	1	2	271.4894
25	24	2	1	270.6956
19	27	1	2	270.2421
5	1	1	1	268.7703
16	19	2	2	268.639
3	3	2	1	268.1889
22	32	2	1	267.947415
7	14	2	2	267.5396
15	3	2	1	267.145784
16	14	2	1	266.3896
22	21	1	2	265.518602
23	13	2	2	265.4718
3	2	2	1	264.9866
11	5	2	1	264.934
16	17	2	2	261.9569
14	24	1	2	259.6106
23	18	1	1	258.5931
19	20	1	1	258.2625
22	11	1	1	256.974437
23	20	1	1	253.4918
23	23	1	1	251.8765
19	9	2	2	251.6247
22	10	1	1	250.929661
19	14	2	2	250.5562
7	5	2	1	249.9854
3	24	1	1	249.1178
25	17	2	1	246.8354
22	26	2	1	246.160343
22	8	2	2	245.321661
14	23	1	2	242.5799
5	30	2	2	242.2331
23	4	2	1	239.9618
14	21	1	2	239.4182
22	31	2	1	238.176161
22	9	1	1	237.187821
22	17	1	2	236.974146
7	20	1	1	233.9612
9	17	2	1	233.79
5	15	1	2	231.8806
16	6	1	2	230.9998
7	8	2	1	230.9241
7	26	1	2	230.2003
7	30	1	2	230.1412
14	31	2	1	230.0871
23	21	1	1	225.4381
22	15	1	1	225.166376
23	6	2	1	223.2864
5	31	2	2	223.2181
7	21	1	1	222.8695999
3	23	1	1	222.5274
3	32	1	2	221.826
11	10	2	2	221.6594
22	20	1	2	218.062761
14	3	2	2	217.2813
7	12	2	2	217.0401
14	13	1	1	216.8496
16	15	2	1	216.7789
14	17	1	2	211.8999
14	26	2	1	210.4883
7	19	1	1	209.7542
15	26	1	2	209.736313
22	4	2	2	207.980142
7	7	2	1	206.9801
7	15	2	2	204.192
7	23	1	1	201.6035001
23	7	2	1	198.3128
3	30	1	2	196.5531
15	1	2	1	196.287949
7	22	1	1	191.7703
16	4	1	2	185.6957
3	18	1	1	185.497
7	4	2	1	182.745
14	15	1	1	179.8877
7	16	2	2	178.2014001
22	29	2	1	175.11439
14	32	2	1	174.388
3	16	2	2	171.0352
7	31	1	2	170.7881
22	28	2	1	169.659397
25	12	1	2	168.2519
16	13	2	1	166.4298
14	1	2	2	160.3855
14	6	2	2	159.6797
3	25	1	2	158.2385
7	29	1	2	154.8423
7	18	1	1	148.0737
7	24	1	1	146.7398
14	25	2	1	146.0872
25	5	1	1	142.9939
14	4	2	2	138.8701
14	7	2	2	135.1544
7	28	1	2	130.5046
7	17	1	1	124.0548
7	6	2	1	116.4780001
14	20	1	2	110.454
7	25	1	2	106.9495
7	11	2	2	105.1247
7	13	2	2	92.21419995
