# Supplementary material for: Code-switching costs from Chinese-English relative clauses processing
Source: Front Psychol. 2023 May 25;14:1144530. doi: 10.3389/fpsyg.2023.1144530 (PMC10249605; doi:10.3389/fpsyg.2023.1144530)
Supplement: Supplementary file 2 [file Data_Sheet_2.zip › data sheets/ex1 v.csv]

subject	item	language	agree	rt
15	14	2	2	996.046228
15	12	2	2	987.53565
4	23	2	2	984.7954
13	31	2	2	980.0028
15	13	2	2	970.486783
2	6	2	2	963.0444
17	20	2	1	961.9503999
6	5	2	2	960.4851
26	6	2	2	950.3853
21	2	1	1	945.7965
16	22	2	2	941.2432
21	19	2	1	939.8470999
21	17	2	1	918.6689999
11	3	2	1	913.6277
13	32	2	2	906.8707
4	25	1	1	903.5908
4	11	2	1	900.9581
24	13	2	1	895.3908
26	25	2	1	892.6039
15	3	2	1	889.519257
13	24	2	1	883.075
4	18	2	2	882.7254
20	30	1	1	879.6943
26	3	2	2	872.934
14	3	2	2	870.407
10	2	2	2	866.7055
18	26	2	1	862.7811
2	5	2	2	861.2631
21	26	2	2	859.6239999
24	18	2	2	858.3162
4	16	2	1	851.8505
6	28	2	1	843.365
2	31	2	1	842.6045
6	15	1	1	841.5343
4	15	2	1	840.0577
24	8	1	2	839.7492
26	32	2	1	836.5778
17	32	2	2	834.3716001
24	20	2	2	831.9366
20	25	1	1	824.2322
13	3	1	1	821.6821
11	4	2	1	820.0168
15	11	2	2	817.375344
26	8	2	2	816.1199
3	13	2	2	808.7042
24	9	2	1	808.1174
6	2	2	2	805.0757
26	2	2	2	803.5993
25	21	2	1	796.3602999
4	17	2	2	791.2129
6	32	2	1	787.8914
6	30	2	1	786.7644
4	20	2	2	784.7336
20	2	1	2	781.0566
12	9	2	1	775.4985
6	27	2	1	774.387
21	30	2	2	768.6113999
24	11	2	1	764.4597001
20	10	2	1	763.5374999
2	27	2	1	762.9122
2	8	2	2	762.5653
11	5	2	1	755.2799
19	5	2	1	754.6647
2	1	2	2	754.6606
4	13	2	1	754.5463
20	20	2	2	752.9275999
20	16	2	1	752.6547
6	26	2	1	752.354
9	17	2	1	749.4483
12	17	2	2	746.7257
4	6	1	2	745.5965
9	4	1	1	744.1091
26	15	1	1	743.7489
15	5	2	1	742.251085
6	8	2	2	742.2264
9	31	2	2	741.4118
7	3	2	1	739.0011
13	21	2	1	738.1811
17	23	2	1	736.653
9	7	1	1	734.4581
4	12	2	1	734.3884
8	11	2	1	733.9156
2	32	2	1	728.7117
17	21	2	1	726.9477
12	12	2	1	726.6119
1	26	2	2	722.8582
4	32	1	1	722.1344
14	29	2	1	721.1864
15	6	2	1	720.430738
23	14	2	2	719.2108
8	16	2	1	718.1583
12	10	2	1	712.1685
6	17	1	2	710.9609
11	13	2	2	709.6305
17	1	1	1	706.0342
9	12	1	2	705.9456
6	31	2	1	704.5278
20	11	2	1	702.8913
20	23	2	2	702.0367
11	21	1	1	700.3857
26	17	1	2	699.6374
11	16	2	2	699.4617
16	16	2	1	694.2499001
13	18	2	1	694.1835
16	23	2	2	687.5363999
2	26	2	1	686.8222
8	21	2	2	686.2688001
9	23	2	1	682.489
2	3	2	2	679.003
2	12	1	1	678.3214
20	15	2	1	677.3593
8	19	2	2	674.4802
23	10	2	2	672.6613
12	24	2	2	670.9804
6	10	1	1	667.7108
21	20	2	1	667.4241
24	10	2	1	664.7471
18	29	2	1	663.2917001
3	24	1	1	662.028
8	17	2	2	657.5478
6	22	1	2	656.8305
17	2	1	1	655.7560001
17	18	2	1	653.9911999
3	11	2	2	652.2613
11	19	1	1	652.0343
13	13	1	2	651.8202
4	26	1	1	651.1148
15	21	1	1	648.93439
20	32	1	1	645.2033001
21	23	2	1	644.9414
25	17	2	1	644.5719
10	26	2	1	644.2444
8	28	1	1	643.7105
13	20	2	1	641.5331
9	20	2	1	638.5805
6	20	1	2	637.7297
13	25	2	2	637.7129
15	26	1	2	636.164415
10	6	2	2	635.4995
17	9	1	2	635.3992
24	16	2	1	631.25
3	26	1	2	631.1828
17	5	1	1	630.9148
4	4	1	2	629.1611
11	7	2	1	626.0378
25	32	2	2	624.4354
20	29	1	1	623.5835
2	11	1	1	623.1914
17	26	2	2	620.0258001
6	6	2	2	619.7166
12	13	2	1	616.9375
10	27	2	1	613.9697
3	1	2	1	601.5152
6	21	1	2	600.2345
4	10	2	1	600.2106
17	6	1	1	599.8355
3	6	2	1	598.4704
26	7	2	2	598.2091
2	23	1	2	598.0486
24	17	2	2	594.6899001
4	30	1	1	594.3029
18	32	2	1	591.4656
13	16	1	2	588.5717
8	14	2	1	585.8043
19	1	2	1	584.8331
3	8	2	1	584.6818
21	29	2	2	583.7516
26	5	2	2	583.1287
2	14	1	1	582.4799
26	12	1	1	579.0423
4	28	1	1	578.8476
9	27	2	2	577.7243
13	17	2	1	574.6846
24	26	1	1	574.0207001
4	14	2	1	571.9521
1	32	2	2	571.176
11	10	2	2	570.1931
10	32	2	1	568.4626
25	9	1	2	566.9941
12	11	2	1	565.5217
21	14	1	2	564.4789001
26	26	2	1	558.861
8	12	2	1	557.8399
21	24	2	1	554.3753001
12	31	1	1	552.7722
13	11	1	2	549.4517
24	12	2	1	546.5499
26	31	2	1	546.1586
1	27	2	2	543.2416
10	15	1	1	542.0057
15	16	2	2	541.520866
18	15	1	1	540.7929999
4	8	1	2	540.3152
21	13	1	2	540.0051
13	26	2	2	537.1565
13	27	2	2	534.1092
19	28	1	2	533.6654
16	13	2	1	533.5645999
11	12	2	2	532.2356
6	3	2	2	531.1895
21	8	1	1	530.9247
9	15	1	2	528.3436
2	29	2	1	527.3861
10	25	2	1	527.3335
17	11	1	2	526.4346
2	13	1	1	526.0803
19	4	2	1	525.6265
21	6	1	1	525.5485
12	20	2	2	523.1852
26	18	1	2	520.8888
6	25	2	1	520.13
26	29	2	1	518.7401
14	8	2	2	517.7377
5	16	1	2	514.1251
13	5	1	1	511.2515
15	7	2	1	510.566907
2	21	1	2	509.7149
3	14	2	2	507.8249
13	15	1	2	507.6832
26	10	1	1	507.2595
8	20	2	2	504.8016
2	19	1	2	503.617
12	26	1	1	503.0808
6	13	1	1	502.6182
13	6	1	1	501.5714
1	21	2	1	500.4889
8	30	1	1	500.1467
13	2	1	1	499.1533
5	21	2	1	498.3851
25	31	2	2	497.0724999
25	24	2	1	496.4772
21	12	1	2	494.8531
13	4	1	1	494.3946
11	26	1	2	493.0914
18	8	2	2	492.4987999
6	4	2	2	492.1871
12	18	2	2	489.2628
24	32	1	1	488.8308001
12	19	2	2	488.0117
4	7	1	2	487.2945
24	23	2	2	486.9492
1	12	1	2	485.8153
18	12	1	1	483.7654
11	2	2	1	483.6486
20	6	1	2	483.4866
5	24	2	1	483.1268
26	13	1	1	481.1665
9	13	1	2	480.8521
10	16	1	1	479.6139
17	14	1	2	478.7145
9	3	1	1	478.6972
10	29	2	1	478.1112
23	19	1	1	478.0048
1	16	1	2	476.1303
12	32	1	1	475.1676
17	16	1	2	474.5604
18	28	2	1	474.3435
6	1	2	2	474.2805
4	1	1	2	474.0028
18	25	2	1	473.9477
24	14	2	1	473.8764
12	16	2	1	473.7721
7	10	2	2	472.8608
10	21	1	2	472.05
5	5	1	1	471.2893
20	28	1	1	470.7922
20	21	2	2	469.5199
10	17	1	2	469.1821
21	3	1	1	468.1968001
18	4	2	2	467.7174001
13	23	2	1	467.0849
18	16	1	1	465.6899
25	6	1	1	465.1388001
21	7	1	1	464.3797
12	5	1	2	464.3685
11	9	2	2	463.2226
8	6	1	2	462.8325001
20	27	1	1	462.8058999
6	9	1	1	462.5308
2	20	1	2	461.79
17	15	1	2	461.4749
6	14	1	1	461.0714
8	23	2	2	460.5458
1	13	1	2	460.3672
4	27	1	1	460.1574
6	16	1	1	459.3986
24	15	2	1	459.3811999
15	9	2	2	458.760151
11	14	2	2	457.9961
11	31	1	2	456.2275
12	25	1	1	456.1622
2	9	1	1	455.2677
21	4	1	1	455.225
2	17	1	2	454.8726
11	8	2	1	453.3774
9	21	2	1	453.3535
19	7	2	1	452.8942
12	27	1	1	452.7892
5	19	2	1	451.6681
2	4	2	2	451.5951
20	4	1	2	450.8787
22	6	2	2	450.817379
17	8	1	1	450.7906
20	14	2	1	450.5771
1	20	2	1	449.9885
25	15	1	2	449.2765999
6	18	1	2	448.4695
21	5	1	1	448.29
6	24	1	2	447.993
20	31	1	1	447.2377
21	9	1	2	447.2093
7	20	1	1	446.8012999
1	15	1	2	445.9917
6	12	1	1	445.9897
4	2	1	2	444.7519
9	11	1	2	443.433
5	13	1	2	443.1905
26	24	1	2	440.7097
21	11	1	2	438.3699
9	8	1	1	438.2524
23	1	2	1	438.0601
3	32	1	2	437.9318
8	7	1	2	437.5802
10	23	1	2	437.3653
10	7	2	2	437.2284
26	9	1	1	436.8616
13	12	1	2	436.572
11	30	1	2	435.9517
16	24	2	2	435.5746
8	31	1	1	434.1668
5	3	1	1	433.3184
17	3	1	1	432.5528999
2	10	1	1	432.5378
10	30	2	1	432.3249
5	25	2	2	432.3088
18	1	2	2	431.2482
17	13	1	2	431.2111
18	18	1	2	431.15
26	16	1	1	430.2282
9	18	2	1	429.9786
26	30	2	1	429.3572
1	3	1	1	429.2201
1	10	1	2	429.1462
26	11	1	1	429.0464
1	23	2	1	428.4585
8	15	2	1	427.9843
3	19	1	1	427.8745
18	30	2	1	427.7643
22	26	2	1	427.458076
20	1	1	2	427.3583
1	2	1	1	426.8848
8	18	2	2	426.8443
14	9	1	1	426.7134
16	25	1	1	426.4566
6	19	1	2	426.3964
12	30	1	1	425.4674001
5	6	1	1	425.3431
5	23	2	1	425.2879
21	1	1	1	425.2246
15	31	1	2	424.480105
15	30	1	2	423.079939
24	21	2	2	423.0116
12	3	1	2	422.9838
25	30	2	2	422.0033
5	27	2	2	421.7857
15	22	1	1	421.296109
18	7	2	2	421.2757
25	20	2	1	421.1886
9	14	1	2	421.1237
3	16	2	2	419.791
15	28	1	2	419.504416
18	22	1	2	418.9339
15	24	1	1	418.898388
8	25	1	1	418.5889
1	6	1	1	418.5065
25	26	2	2	416.7207001
3	12	2	2	416.4227
10	5	2	2	416.269
25	22	2	1	415.5684001
3	9	2	2	414.2354
9	6	1	1	412.8658
13	10	1	2	411.098
13	1	1	1	410.6647
11	29	1	2	410.4119
26	27	2	1	409.1481
5	32	2	2	408.8417
18	2	2	2	408.5944999
6	23	1	2	408.4028
10	13	1	1	408.005
7	27	1	2	406.9113
1	19	2	1	406.0359
18	3	2	2	405.9946999
11	6	2	1	405.7123
13	9	1	2	405.649
5	18	2	1	405.5049
17	7	1	1	405.4430999
2	30	2	1	405.3857
20	18	2	2	405.1496
8	26	1	1	404.9519
6	11	1	1	404.543
18	23	1	2	404.146
12	1	1	2	403.9392
20	8	1	2	403.8878999
23	9	2	2	402.6357
1	4	1	1	402.5841
10	28	2	1	402.3421
13	14	1	2	401.7175
25	16	1	2	401.3844
22	13	1	1	401.095244
2	25	2	1	400.4813
7	7	2	1	400.4642999
19	13	2	2	400.1054
14	17	1	2	398.6722
23	32	1	2	397.9725
3	30	1	2	397.6765
26	28	2	1	397.2573
11	27	1	2	397.2278
17	12	1	2	397.05
13	30	2	2	396.8082
1	24	2	1	396.3946
2	16	1	1	396.1023
26	20	1	2	395.9848
15	20	1	1	395.894016
3	4	2	1	395.6674
25	19	2	1	395.5106001
16	11	2	1	394.7473001
20	26	1	1	394.551
14	30	2	1	392.9724
15	17	1	1	392.281553
21	16	1	2	391.6418001
10	9	1	1	391.5579
8	4	1	2	391.4266
21	10	1	2	390.2729
20	13	2	1	389.3228001
16	12	2	1	389.0585999
5	4	1	1	388.0474
11	22	1	1	387.4334
5	12	1	2	387.1721
25	23	2	1	386.9783001
16	14	2	1	386.7941999
19	11	2	2	386.5615
22	3	2	2	386.17593
12	6	1	2	385.8818
11	23	1	1	385.871
26	14	1	1	384.6625
25	7	1	1	384.6537
19	10	2	2	383.4843
13	8	1	1	383.3595
3	3	2	1	382.8689
17	10	1	2	381.8779
11	11	2	2	381.7722
1	18	2	1	381.4232
24	28	1	1	379.9625
8	13	2	1	379.6486
15	4	2	1	379.125995
18	9	1	1	378.9707
1	8	1	1	378.8931
10	20	1	2	378.3019
23	26	1	2	378.1256
23	29	1	2	377.9722
5	14	1	2	377.6707
13	7	1	1	377.5604
24	30	1	1	376.7937999
24	25	1	1	374.8974999
11	24	1	1	374.6096
12	2	1	2	374.3287
3	5	2	1	373.9586
18	14	1	1	373.4949999
17	4	1	1	373.0554
10	18	1	2	372.6111
5	7	1	1	371.7758
19	12	2	2	370.8927
19	31	1	2	370.4203
5	26	2	2	370.2273
14	10	1	1	369.1243
7	5	2	1	368.5407999
25	8	1	1	368.0064001
3	27	1	2	367.9307
19	25	1	2	367.0646
18	10	1	1	366.7869
18	11	1	1	366.0391
21	15	1	2	365.3807
11	1	2	1	365.2616
12	8	1	2	364.299
9	30	2	2	361.7523
9	9	1	2	361.0813
5	11	1	2	360.8906
16	8	1	2	360.8392
19	2	2	1	360.0953
14	31	2	1	359.7245
16	1	1	2	359.577
18	13	1	1	359.3062001
3	20	1	1	359.2925
8	32	1	1	357.9479
10	12	1	1	357.6239
22	32	2	1	357.519024
18	20	1	2	356.3066
24	27	1	1	355.7705
11	32	1	2	355.5922
22	16	1	1	355.188078
2	22	1	2	355.1096
11	28	1	2	355.0477
16	15	2	1	354.7957001
16	32	1	1	354.1819999
23	22	1	1	353.2838
19	19	1	1	353.1029
16	3	1	2	353.0634
22	1	2	2	352.767558
8	9	2	1	352.3983
8	8	1	2	351.9837
24	3	1	2	351.8997
23	8	2	1	350.8484
10	24	1	2	349.4175
14	27	2	1	348.2187
5	10	1	2	347.1168
2	18	1	2	346.5135
24	29	1	1	345.9978
10	3	2	2	345.5482
25	5	1	1	345.2313
3	21	1	1	344.5538
9	1	1	1	343.3262
25	18	2	1	343.1315999
16	26	1	1	342.9934999
25	29	2	2	342.17
8	2	1	2	341.8393
9	19	2	1	341.4855
19	26	1	2	340.8585
24	5	1	2	340.0159
21	18	2	1	339.5338999
18	21	1	2	339.4957
15	8	2	1	339.201942
16	31	1	1	338.5551999
16	28	1	1	337.9673
24	19	2	2	337.9355001
14	22	1	2	337.5518
18	17	1	2	336.8283999
8	27	1	1	336.6722
2	24	1	2	336.4798
16	19	2	2	336.2833
16	4	1	2	336.2388
3	17	1	1	335.7207
12	4	1	2	334.9269
7	1	2	1	334.9092001
8	10	2	1	333.6795
10	14	1	1	332.7877
23	11	2	2	332.739
1	30	2	2	331.586
9	24	2	1	331.505
25	11	1	2	330.9826
1	28	2	2	330.089
26	21	1	2	329.8739
1	9	1	2	329.6391
1	5	1	1	329.5659
14	20	1	2	329.3427
9	16	1	2	329.1205
22	27	2	1	328.886206
23	30	1	2	328.8401
26	23	1	2	328.1001
25	2	1	1	327.7882001
10	1	2	2	326.9791
23	16	2	2	325.8553
25	10	1	2	325.7399
10	19	1	2	325.6534
24	7	1	2	325.6311
22	15	1	1	324.318359
24	4	1	2	324.317
19	3	2	1	324.034
22	30	2	1	323.203208
19	30	1	2	322.7692
1	31	2	2	322.5422
8	29	1	1	322.1626
24	31	1	1	321.3181
7	2	2	1	319.9575001
1	11	1	2	318.178
22	31	2	1	317.654927
10	31	2	1	316.7055
5	8	1	1	315.9913
25	12	1	2	315.7722
19	8	2	1	314.2476
16	6	1	2	313.9106999
3	2	2	1	313.8685
16	18	2	2	313.4821
3	15	2	2	313.0884
1	17	2	1	312.304
10	11	1	1	311.0445
16	5	1	2	310.8265001
24	6	1	2	310.1707
19	20	1	1	308.8566
24	1	1	2	307.8901999
3	22	1	1	307.6751
16	17	2	2	307.2340999
23	2	2	1	306.6939
19	23	1	1	306.5527
7	22	1	1	305.5411001
25	4	1	1	304.0472
10	10	1	1	303.2817
11	25	1	2	303.2634
11	20	1	1	302.9032
11	18	1	1	302.8053
22	19	1	2	301.396586
3	29	1	2	300.1612
1	7	1	1	300.0257
19	16	2	2	299.2502
23	27	1	2	298.7738
1	14	1	2	298.3304
15	1	2	1	298.330121
16	27	1	1	297.5903
10	8	2	2	297.2309
10	4	2	2	297.0059
9	2	1	1	295.7479
7	19	1	1	293.0906999
5	30	2	2	291.2538
16	7	1	2	291.1802999
10	22	1	2	290.9546
26	19	1	2	290.2057
8	1	1	2	288.439
5	20	2	1	288.4102
23	7	2	1	287.5317
19	29	1	2	287.3511
18	19	1	2	287.2156
19	21	1	1	286.749
23	4	2	1	286.4152
22	21	1	2	285.457513
7	14	2	2	284.3535
19	14	2	2	283.4857
22	7	2	2	282.966306
23	3	2	1	282.6086
15	19	1	1	282.26408
19	18	1	1	281.1406
19	32	1	2	280.9742
18	24	1	2	280.6663
23	5	2	1	278.7875
15	25	1	2	277.098769
5	31	2	2	276.9853
11	17	1	1	276.3716
18	31	2	1	276.2769
14	5	2	2	275.952
14	32	2	1	275.4939
7	11	2	2	274.3193001
25	13	1	2	273.4099
3	10	2	2	273.1428
23	18	1	1	272.2159
8	3	1	2	270.7363
7	21	1	1	269.8305
22	17	1	2	269.592504
22	10	1	1	269.274059
19	27	1	2	267.0862
19	9	2	2	266.6373
19	24	1	1	266.1885
16	30	1	1	265.1248999
22	29	2	1	264.887639
16	10	2	1	264.2848
3	18	1	1	263.6252
23	13	2	2	262.4461
23	21	1	1	260.2536
15	23	1	1	260.071114
16	20	2	2	259.1424
19	17	1	1	257.2062
3	23	1	1	257.0628
16	2	1	2	256.7469
19	22	1	1	256.3508
14	21	1	2	256.0782
23	12	2	2	255.6729
5	9	1	2	255.1152
14	26	2	1	253.4322
25	1	1	1	253.2665
14	24	1	2	252.7468
23	28	1	2	251.9113
23	17	1	1	248.882
23	23	1	1	248.4846
14	16	1	1	248.139
14	7	2	2	247.8686
22	24	1	2	246.789935
7	15	2	2	246.1797
23	25	1	2	246.1786
3	28	1	2	243.2913
5	2	1	1	242.5924
22	28	2	1	241.743745
22	9	1	1	240.698744
15	27	1	2	240.59095
5	15	1	2	240.4559
23	31	1	2	240.2924999
7	12	2	2	239.235
15	18	1	1	238.991399
7	26	1	2	236.4361
7	24	1	1	236.1426001
22	5	2	2	230.019367
7	25	1	2	229.7395001
22	23	1	2	227.897267
14	13	1	1	227.5847
23	20	1	1	227.5112
3	31	1	2	226.2368
22	11	1	1	225.279499
16	21	2	2	223.5329
7	4	2	1	221.6592999
14	15	1	1	220.6575
14	12	1	1	218.8178
16	9	2	1	218.561
22	2	2	2	216.342126
25	14	1	2	215.9618001
14	28	2	1	211.696
22	14	1	1	211.184224
22	25	2	1	209.442573
23	6	2	1	209.4425
5	1	1	1	206.8708
1	1	1	1	199.6867
15	29	1	2	199.413116
14	4	2	2	196.0914
14	14	1	1	193.3451
7	28	1	2	192.4875
22	18	1	2	190.225878
22	8	2	2	186.897456
14	1	2	2	183.0656
14	25	2	1	181.4582
14	6	2	2	179.6082
14	2	2	2	176.9365
7	31	1	2	174.4983001
7	29	1	2	173.307
23	24	1	1	170.7505
14	18	1	2	170.0838
22	12	1	1	164.336839
16	29	1	1	158.9537
7	32	1	2	157.349
14	11	1	1	155.2893
7	6	2	1	146.3695
14	19	1	2	141.8373
22	20	1	2	138.529451
3	25	1	2	137.9749
14	23	1	2	128.7653
7	8	2	1	128.1654
22	4	2	2	120.863355
7	18	1	1	120.1797
7	16	2	2	103.1398
7	17	1	1	98.35420002
7	13	2	2	87.21110004
7	23	1	1	75.87190007
19	6	2	1	72.8317
7	9	2	2	67.45940004
7	30	1	2	66.39119994
