# Supplementary material for: Code-switching costs from Chinese-English relative clauses processing
Source: Front Psychol. 2023 May 25;14:1144530. doi: 10.3389/fpsyg.2023.1144530 (PMC10249605; doi:10.3389/fpsyg.2023.1144530)
Supplement: Supplementary file 2 [file Data_Sheet_2.zip › data sheets/ex2 det.csv]

subject	ch1fo2	item	language	agree	rt
6	1	18	1	2	818.3094
5	1	15	1	2	814.8802
20	1	20	2	2	814.6995
58	2	32	1	1	811.6766
63	2	11	1	2	811.01076
4	1	20	2	2	810.9206
18	1	24	1	2	806.5408999
18	1	27	2	1	804.5851999
11	1	19	1	1	796.4459
21	1	23	2	1	795.3380999
16	1	5	1	2	777.7265001
11	1	9	2	2	777.4853
54	2	11	2	1	773.1171
6	1	11	1	1	768.8441
60	2	22	1	2	767.9153
59	2	14	1	2	765.41756
20	1	17	2	2	759.8567
14	1	7	2	2	759.3185001
58	2	25	1	1	752.6347
60	2	18	1	2	752.1452
58	2	12	2	1	750.3025
60	2	24	1	2	750.03
13	1	18	2	1	749.5781999
58	2	11	2	1	746.242
15	1	12	2	2	745.0474
5	1	3	1	1	742.9764
57	2	25	1	2	741.7846
16	1	18	2	2	735.0829
63	2	21	2	1	734.970632
16	1	24	2	2	733.1909001
21	1	22	2	1	725.6937
5	1	29	2	2	709.9508001
15	1	15	2	2	709.1916
5	1	10	1	2	707.7047999
58	2	24	2	2	705.0258
21	1	16	1	2	700.3568
5	1	16	1	2	698.7952
21	1	21	2	1	696.0097
21	1	13	1	2	693.5729
60	2	8	2	2	693.326
20	1	8	1	2	691.6175
58	2	21	2	2	691.4345
11	1	14	2	2	686.6035
18	1	14	1	1	683.7318999
4	1	23	2	2	682.9428
18	1	19	1	2	682.7482
15	1	2	2	1	682.1794
13	1	15	1	2	675.591
4	1	9	2	1	675.4965
21	1	8	1	1	670.653
4	1	22	2	2	670.0709
15	1	28	1	2	667.8604
18	1	4	2	2	663.7668001
4	1	8	1	2	662.5248
64	2	2	2	2	662.0932
14	1	6	2	2	661.4135
58	2	7	1	2	660.6264
18	1	31	2	1	659.1842
60	2	30	2	1	655.3735
14	1	17	1	2	653.9884
15	1	9	2	2	653.4534
60	2	12	1	1	650.1774
63	2	2	1	1	650.119922
18	1	8	2	2	649.1162999
7	1	19	1	1	649.0569895
10	1	10	2	2	649.0043998
6	1	6	2	2	647.4841
57	2	5	2	1	647.4024
60	2	13	1	1	646.8321
2	1	22	1	2	646.4728999
15	1	3	2	1	644.8888
63	2	14	1	2	640.052138
22	1	23	1	2	639.5125
65	2	11	2	2	637.8152
19	1	11	2	2	637.0006
58	2	26	1	1	636.9037
18	1	16	1	1	635.5440001
18	1	2	2	2	635.2821001
60	2	23	1	2	633.7373
61	2	25	1	2	632.2009
14	1	3	2	2	624.7451999
11	1	1	2	1	624.268
11	1	32	1	2	623.9859
8	1	6	1	2	623.9565
52	2	28	2	1	623.3337999
58	2	20	2	2	620.0136
61	2	32	1	2	619.2403
14	1	22	1	2	618.9285
15	1	7	2	1	618.3721999
15	1	31	1	2	616.5625
16	1	2	1	2	615.8111
13	1	5	1	1	614.1116
5	1	25	2	2	612.0223
8	1	18	2	2	611.2118
5	1	14	1	2	609.0545
19	1	23	1	1	608.883
15	1	21	1	1	608.7386
15	1	11	2	2	607.2826
4	1	29	1	1	604.3712
10	1	19	1	1	603.2723
65	2	23	1	1	602.328
13	1	1	1	1	599.2744
61	2	22	1	1	597.7568
14	1	10	1	1	596.4480999
20	1	9	2	1	594.2737
65	2	26	1	2	593.8237
4	1	5	1	2	593.6945
14	1	24	1	2	592.5239
6	1	17	1	2	590.1773
19	1	27	1	2	589.5253
65	2	18	1	1	588.4171
6	1	22	1	2	587.6055
4	1	10	2	1	585.7351
56	2	15	1	1	585.1768
52	2	16	1	1	584.9097001
4	1	19	2	2	583.6696
58	2	31	1	1	583.2207
15	1	14	2	2	581.9404999
61	2	26	1	2	576.4481
58	2	3	1	2	575.9408
19	1	18	1	1	573.3894
5	1	18	2	1	573.2106999
4	1	24	2	2	572.972
62	2	5	1	2	570.5898
16	1	22	2	2	570.5363
4	1	28	1	1	568.2314
4	1	31	1	1	567.6402
5	1	8	1	1	567.2950001
13	1	25	2	2	566.4779
4	1	17	2	2	565.0746
52	2	13	1	1	564.2384
6	1	28	2	1	563.8963
18	1	29	2	1	563.7799
15	1	32	1	2	562.6388
6	1	27	2	1	559.964
4	1	3	1	2	559.5561
59	2	29	2	2	559.193909
61	2	31	1	2	558.3293
64	2	23	1	2	556.2625
61	2	2	2	1	554.2097
16	1	11	2	1	554.0387999
19	1	15	2	2	553.5498
19	1	16	2	2	551.7991
21	1	26	2	2	549.8886
65	2	32	1	2	549.199
61	2	28	1	2	549.0457
6	1	15	1	1	548.6227
4	1	16	2	1	545.9389
63	2	3	1	1	545.8847029
20	1	30	1	1	545.2708
4	1	11	2	1	544.7745
20	1	18	2	2	544.5986
6	1	13	1	1	543.7418
22	1	18	1	2	542.7226
6	1	4	2	2	540.3428
19	1	9	2	2	538.5252
60	2	29	2	1	534.5053
22	1	32	2	1	533.8945
58	2	8	1	2	532.9175
60	2	6	2	2	532.3722
14	1	15	1	1	532.1581
61	2	17	1	1	530.258
6	1	9	1	1	528.3161
5	1	20	2	1	527.556
15	1	8	2	1	524.1818001
65	2	21	1	1	523.6475
52	2	32	2	1	523.4974
54	2	25	1	1	522.9107
59	2	3	1	1	521.6962
59	2	6	1	1	521.621465
52	2	22	1	2	521.6093999
65	2	19	1	1	521.3091
16	1	10	2	1	520.4394
15	1	23	1	1	519.8535001
13	1	4	1	1	516.975
16	1	25	1	1	516.2736
59	2	1	1	1	516.181186
4	1	30	1	1	515.2465
13	1	23	2	1	513.1841
59	2	20	2	1	512.07237
11	1	12	2	2	511.8012
62	2	32	1	1	509.3865
60	2	9	1	1	509.2525
65	2	20	1	1	509.1557
60	2	16	1	1	508.8754
52	2	5	2	2	508.7876
13	1	2	1	1	508.2938999
62	2	3	1	2	507.1051
22	1	14	1	1	507.0188
6	1	31	2	1	505.782
59	2	13	1	2	505.536191
4	1	2	1	2	505.4763
22	1	6	2	2	505.0604
15	1	10	2	2	504.7361
6	1	12	1	1	504.6722
19	1	4	2	1	503.8068
61	2	20	1	1	503.6223
60	2	26	2	1	502.8108
3	1	5	2	1	501.0179
18	1	3	2	2	499.9553
15	1	6	2	1	499.4129
6	1	1	2	2	499.2282
14	1	26	2	1	498.1977
58	2	14	2	1	497.1266
8	1	28	1	1	496.7352
65	2	17	1	1	496.0836
16	1	30	1	1	494.7028001
20	1	16	2	1	493.8809
20	1	24	2	2	493.8053
52	2	17	1	2	491.9808001
65	2	22	1	1	491.948
65	2	29	1	2	490.8136
6	1	24	1	2	489.4616
54	2	14	2	1	489.253
54	2	5	1	2	488.5244
2	1	15	1	1	487.8969998
65	2	9	2	2	487.7527
19	1	7	2	1	487.3137
21	1	32	2	2	485.8874
58	2	5	1	2	485.5131
62	2	25	1	1	485.2729
61	2	23	1	1	484.7017
60	2	7	2	2	483.6723
10	1	8	2	1	482.5850001
22	1	26	2	1	481.6686
4	1	18	2	2	481.6537
13	1	22	2	1	481.6209
6	1	3	2	2	481.3638
60	2	2	2	2	480.2853
62	2	11	2	1	479.8786
59	2	7	1	1	479.648275
15	1	27	1	2	478.9984999
6	1	8	2	2	478.569
14	1	5	2	2	478.4824001
4	1	25	1	1	478.4627
6	1	21	1	2	477.9599
5	1	23	2	1	475.4652999
22	1	31	2	1	475.4383
19	1	24	1	1	474.7814
63	2	18	2	1	474.7018559
12	1	26	1	1	474.4543
63	2	31	2	2	474.135938
21	1	25	2	2	473.297
63	2	22	2	1	472.455257
60	2	32	2	1	472.3447
18	1	23	1	2	472.2954
51	2	13	1	2	472.2616
19	1	8	2	1	471.1802
66	2	26	1	1	470.6836
63	2	1	1	1	470.640681
8	1	8	1	2	470.4065
65	2	28	1	2	468.2813
56	2	6	2	2	468.1197
60	2	17	1	2	468.1029
22	1	22	1	2	466.3999
65	2	30	1	2	466.2004
11	1	10	2	2	465.5926
6	1	30	2	1	465.0593
16	1	21	2	2	464.7012
63	2	25	2	2	464.460023
6	1	10	1	1	464.4114
57	2	8	2	1	463.3753
58	2	1	1	2	462.2596
61	2	15	2	2	461.8843
15	1	29	1	2	461.5570001
62	2	26	1	1	461.2451
18	1	25	2	1	460.8528001
19	1	31	1	2	460.6326
61	2	13	2	2	460.6132
8	1	20	2	2	460.2517
19	1	2	2	1	459.9765
57	2	11	2	2	459.6422
21	1	1	1	1	458.8668999
62	2	24	2	2	458.7661
62	2	31	1	1	458.6036
21	1	3	1	1	458.5549999
60	2	10	1	1	458.2027
58	2	19	2	2	457.6502
52	2	25	2	1	457.1334
20	1	21	2	2	456.7007
8	1	3	1	2	455.7491
21	1	7	1	1	455.6766
61	2	5	2	1	455.6753
16	1	19	2	2	454.7072999
58	2	6	1	2	454.2446
65	2	27	1	2	453.9794
59	2	2	1	1	453.313351
19	1	17	1	1	452.9774
6	1	14	1	1	451.4259
60	2	21	1	2	450.6577
22	1	15	1	1	450.0393
16	1	6	1	2	449.9274
15	1	24	1	1	449.5197
14	1	1	2	2	449.3849
16	1	32	1	1	448.6960999
54	2	30	1	1	448.4238
4	1	12	2	1	443.7416
13	1	14	1	2	443.3178999
6	1	5	2	2	442.8184
19	1	13	2	2	442.6299
60	2	31	2	1	441.4424
52	2	12	1	1	440.8348999
2	1	20	1	2	440.7899999
59	2	23	2	1	440.528883
60	2	28	2	1	440.2926
15	1	26	1	2	440.2307001
63	2	7	1	1	439.9145531
65	2	25	1	2	439.5483
67	2	7	1	1	439.3864999
14	1	14	1	1	439.2592
4	1	27	1	1	439.1247
5	1	32	2	2	438.1020999
14	1	16	1	1	437.4044
4	1	1	1	2	437.3388
13	1	26	2	2	437.2567
8	1	23	2	2	436.2309
21	1	14	1	2	435.9275999
15	1	30	1	2	435.9269
59	2	10	1	2	435.911
59	2	32	2	2	435.837014
22	1	17	1	2	435.34
63	2	4	1	1	434.034962
22	1	13	1	1	433.8483
15	1	4	2	1	433.6935
9	1	28	2	2	433.1506
6	1	2	2	2	432.6014
63	2	9	1	2	432.5551379
19	1	6	2	1	431.488
22	1	7	2	2	431.4602
61	2	18	1	1	431.3951
4	1	14	2	1	431.0427
6	1	25	2	1	430.9487
9	1	29	2	2	430.4771
52	2	15	1	1	430.4052
56	2	22	1	2	430.3296
59	2	25	2	2	429.027825
66	2	31	1	1	427.6382
6	1	23	1	2	427.4574
11	1	2	2	1	427.3963
57	2	7	2	1	427.2025
21	1	4	1	1	426.9456001
20	1	23	2	2	426.0595
52	2	30	2	1	425.8589
59	2	4	1	1	425.75768
21	1	15	1	2	425.5206001
11	1	29	1	2	425.3701
61	2	3	2	1	425.0088
16	1	26	1	1	424.7830999
58	2	28	1	1	424.6698
6	1	29	2	1	424.6452
20	1	11	2	1	424.4444
16	1	23	2	2	423.3093
5	1	7	1	1	421.4559001
5	1	11	1	2	421.2504
20	1	26	1	1	421.0184
21	1	19	2	1	420.3458
4	1	4	1	2	419.89
65	2	2	2	1	419.6003
8	1	15	2	1	419.5591
8	1	22	2	2	418.7841
5	1	1	1	1	418.2283001
14	1	32	2	1	417.0402
19	1	29	1	2	416.1074
52	2	1	2	2	415.7382001
9	1	2	1	1	415.2384
22	1	9	1	1	415.0609
61	2	8	2	1	415.0378
58	2	15	2	1	415.0046
58	2	22	2	2	414.9341
8	1	21	2	2	414.6747
20	1	31	1	1	414.1829
20	1	12	2	1	414.0842
66	2	3	1	2	413.9886
14	1	30	2	1	413.8626
16	1	7	1	2	413.5106
8	1	2	1	2	413.166
60	2	20	1	2	412.762
61	2	9	2	2	412.5782
3	1	11	2	2	412.5328001
6	1	32	2	1	412.3942
4	1	26	1	1	411.8283
6	1	7	2	2	410.5482
11	1	15	2	2	410.4857
6	1	20	1	2	410.3827
66	2	8	1	2	410.2423
11	1	21	1	1	410.0959
8	1	11	2	1	409.9917
60	2	5	2	2	409.4387
63	2	29	2	2	409.415246
19	1	10	2	2	409.3268
20	1	10	2	1	408.9614
4	1	32	1	1	408.7234
60	2	27	2	1	408.7008
58	2	13	2	1	408.4488
62	2	7	1	2	407.3892
14	1	29	2	1	407.2234
52	2	24	1	2	407.1341
9	1	25	2	2	407.0884
60	2	11	1	1	406.8408
22	1	25	2	1	406.6123
19	1	19	1	1	405.7355
65	2	8	2	1	405.6777
13	1	21	2	1	405.5957
4	1	7	1	2	405.5477999
66	2	25	1	1	405.478
1	1	25	2	2	405.2311999
21	1	27	2	2	404.9977
9	1	19	2	1	404.8709
64	2	14	1	1	404.7187
65	2	24	1	1	404.3647
22	1	11	1	1	404.3379
11	1	30	1	2	404.3234
15	1	13	2	2	404.2193
8	1	16	2	1	403.7241
52	2	23	1	2	403.5977001
4	1	15	2	1	403.2908
19	1	25	1	2	403.243
14	1	28	2	1	402.7594001
8	1	17	2	2	402.683
63	2	12	1	2	402.3043161
20	1	14	2	1	402.2662
3	1	14	2	2	402.1828999
14	1	18	1	2	401.7172999
9	1	18	2	1	401.5431
59	2	11	1	2	401.358255
13	1	13	1	2	401.0908999
63	2	5	1	1	400.7930739
61	2	7	2	1	400.4562999
57	2	17	1	1	400.3033
58	2	18	2	2	400.1236
65	2	31	1	2	400.08
21	1	31	2	2	400.0197999
15	1	19	1	1	399.94
61	2	11	2	2	399.9338
5	1	4	1	1	399.7938
58	2	10	2	1	399.698
62	2	28	1	1	398.0537
13	1	32	2	2	397.9602
13	1	12	1	2	396.9388
52	2	21	1	2	396.7248
9	1	4	1	1	396.2752
66	2	5	1	2	396.2393
14	1	11	1	1	395.6412
10	1	31	1	2	395.0825999
61	2	16	2	2	394.6885
59	2	16	1	2	394.65893
57	2	29	1	2	394.3276
58	2	29	1	1	393.6658
20	1	4	1	2	393.2119
15	1	18	1	1	393.1886
54	2	15	2	1	392.9695
9	1	5	1	1	392.717
19	1	32	1	2	392.4995
63	2	10	1	2	392.419836
52	2	6	2	2	391.9472999
21	1	12	1	2	391.8157
14	1	23	1	2	391.796
64	2	3	2	2	391.7668
16	1	29	1	1	390.8853
13	1	27	2	2	390.4581
19	1	3	2	1	389.7131
13	1	17	2	1	389.2064999
21	1	20	2	1	388.9134
63	2	20	2	1	388.838355
2	1	14	1	1	388.7493999
58	2	9	2	1	388.6198
3	1	8	2	1	388.2851
62	2	14	2	1	387.9876
1	1	18	2	1	387.7421999
19	1	5	2	1	387.1266
11	1	17	1	1	387.0594
15	1	25	1	2	386.8141
15	1	20	1	1	386.0735999
57	2	19	1	1	385.5096
66	2	17	2	2	385.4516
13	1	11	1	2	384.9383
10	1	1	2	1	384.2253999
61	2	1	2	1	383.804
63	2	16	1	2	383.6329
60	2	25	2	1	383.1597
9	1	23	2	1	383.1052
65	2	3	2	1	383.0728
2	1	11	1	1	383.0202001
61	2	30	1	2	382.1168001
5	1	28	2	2	381.8477
60	2	3	2	2	381.8024
11	1	16	2	2	380.7302
61	2	14	2	2	380.7024
66	2	28	1	1	379.9047
65	2	16	2	2	379.7221
57	2	10	2	2	379.6706
19	1	30	1	2	378.9498
14	1	21	1	2	378.8233
63	2	13	1	2	378.739689
21	1	11	1	2	378.5937
6	1	16	1	1	377.3001
5	1	24	2	1	376.1198
3	1	13	2	2	375.8334999
10	1	27	1	2	375.6968
54	2	16	2	1	374.3664
3	1	15	2	2	374.1564001
20	1	29	1	1	373.4713
10	1	13	2	2	372.8190998
65	2	6	2	1	372.6813
11	1	20	1	1	371.37
3	1	32	1	2	371.1710002
16	1	3	1	2	371.0575
57	2	30	1	2	370.9566
16	1	1	1	2	370.3364
63	2	17	2	1	370.179052
63	2	24	2	1	370.157021
9	1	14	1	2	369.7908
16	1	20	2	2	369.5947999
15	1	16	2	2	369.4015
8	1	13	2	1	369.3103
52	2	7	2	2	368.8692
57	2	16	2	2	368.6876
2	1	12	1	1	368.5003999
59	2	31	2	2	368.457639
19	1	14	2	2	368.1938
12	1	14	2	1	368.0596
16	1	28	1	1	367.596
5	1	31	2	2	367.3814
2	1	1	2	2	367.1573
5	1	9	1	2	366.9887
1	1	27	2	2	366.7847
5	1	27	2	2	366.245
52	2	9	1	1	366.1755001
66	2	24	2	2	365.9621
22	1	8	2	2	365.9136
61	2	4	2	1	365.8419
13	1	31	2	2	365.0309
56	2	13	1	1	364.6207
57	2	23	1	1	364.3793
9	1	21	2	1	364.0868
9	1	7	1	1	364.0824
65	2	15	2	2	363.9043
21	1	6	1	1	363.3109001
13	1	3	1	1	363.0653
64	2	19	1	2	363.0292
63	2	8	1	1	362.5699809
16	1	31	1	1	362.4761
14	1	25	2	1	362.3464
14	1	27	2	1	362.2406001
54	2	4	1	2	361.8196
65	2	5	2	1	361.346
20	1	28	1	1	361.0647
4	1	21	2	2	360.9815
11	1	13	2	2	360.4011
19	1	28	1	2	359.9647
9	1	3	1	1	359.8478
14	1	8	2	2	359.2724
65	2	13	2	2	359.1897
16	1	27	1	1	359.1067999
9	1	1	1	1	359.0983
4	1	6	1	2	359.0195
57	2	31	1	2	358.8883
20	1	3	1	2	357.5634
10	1	3	2	1	357.4492
15	1	17	1	1	357.2598
8	1	9	2	1	356.434
20	1	22	2	2	355.7004
66	2	29	1	1	355.0816
22	1	30	2	1	355.0156
21	1	17	2	1	354.9912
2	1	17	1	2	354.9380999
59	2	9	1	2	354.217895
52	2	4	2	2	354.2014
20	1	13	2	1	354.0968
22	1	29	2	1	353.9423
57	2	15	2	2	353.8242
62	2	1	1	2	353.4891
62	2	22	2	2	353.4243
63	2	32	2	2	353.42207
63	2	19	2	1	352.652889
59	2	26	2	2	351.840284
58	2	23	2	2	351.6892
52	2	19	1	2	351.4461999
19	1	1	2	1	351.3003
56	2	26	2	1	351.211
21	1	28	2	2	351.184
8	1	19	2	2	350.8616
20	1	15	2	1	350.8286
9	1	31	2	2	350.743
5	1	5	1	1	350.7249
66	2	30	1	1	350.4521
9	1	8	1	1	350.3771
5	1	26	2	2	350.1304
63	2	27	2	2	349.589881
59	2	15	1	2	349.192611
59	2	18	2	1	348.621654
3	1	9	2	2	348.4866999
22	1	10	1	1	348.0562
14	1	31	2	1	347.7246
13	1	10	1	2	347.2894999
64	2	13	1	1	347.2854
66	2	11	2	1	347.2805
57	2	32	1	2	347.2573
64	2	28	2	1	346.7585
59	2	28	2	2	346.380514
8	1	5	1	2	345.8339
14	1	12	1	1	345.6277
52	2	11	1	1	345.554
11	1	27	1	2	344.7028
65	2	10	2	2	344.1206
57	2	18	1	1	344.0475
14	1	9	1	1	343.8263
63	2	26	2	2	343.4611449
14	1	20	1	2	343.3505
10	1	5	2	1	342.6921
54	2	22	2	2	342.5783
65	2	7	2	1	342.4631
9	1	30	2	2	342.4348
14	1	4	2	2	341.944
59	2	30	2	2	341.502936
66	2	4	1	2	341.1053
9	1	16	1	2	340.8161
21	1	30	2	2	340.7269999
5	1	19	2	1	340.6886001
57	2	24	1	1	340.2143
54	2	12	2	1	339.974
21	1	2	1	1	339.7693
60	2	4	2	2	339.6712
61	2	6	2	1	339.6587
19	1	20	1	1	338.9604
14	1	2	2	2	338.8239
59	2	22	2	1	338.797396
20	1	1	1	2	338.7044
22	1	2	2	2	338.5501
60	2	19	1	2	338.1776
9	1	11	1	2	338.0986
8	1	31	1	1	338.0403
2	1	26	2	1	337.8802
2	1	7	2	2	337.2841
12	1	22	2	2	337.2741
57	2	4	2	1	337.0963
16	1	14	2	1	336.7982999
59	2	19	2	1	336.563397
8	1	10	2	1	336.4415
63	2	30	2	2	336.2687461
22	1	1	2	2	336.1679
59	2	27	2	2	335.996802
3	1	19	1	1	335.771
8	1	30	1	1	334.9746
5	1	13	1	2	334.6193
64	2	21	1	2	334.2292
5	1	12	1	2	333.4633
7	1	4	2	1	333.4240013
57	2	14	2	2	333.015
66	2	19	2	2	332.1991
13	1	16	1	2	331.6251
57	2	1	2	1	331.532
52	2	26	2	1	331.3408
53	2	26	1	2	330.4953
62	2	15	2	1	330.2468
9	1	20	2	1	330.0348
3	1	1	2	1	329.9151
21	1	29	2	2	329.8244
57	2	9	2	2	329.7421
62	2	4	1	2	329.7391
63	2	28	2	2	329.639961
54	2	7	1	2	329.5165
66	2	23	2	2	328.9246
13	1	6	1	1	328.6595
20	1	6	1	2	328.3242
62	2	12	2	1	328.2213
66	2	22	2	2	327.7684
9	1	10	1	2	327.6462
51	2	31	2	2	327.1444
8	1	27	1	1	326.8877
12	1	32	1	1	326.4431
13	1	19	2	1	326.362
5	1	22	2	1	326.3378999
10	1	12	2	2	325.9075
57	2	21	1	1	325.0858
6	1	19	1	2	324.7888
22	1	28	2	1	324.7347
66	2	2	1	2	324.6516
16	1	8	1	2	324.3354
53	2	11	2	2	324.1947
65	2	12	2	2	323.4669
52	2	3	2	2	322.6861
2	1	10	1	1	322.5457
54	2	13	2	1	322.364
11	1	24	1	1	322.2148
63	2	6	1	1	322.083559
52	2	14	1	1	321.8406
52	2	8	2	2	321.4520999
7	1	8	2	1	320.5632702
12	1	25	1	1	320.1084
64	2	4	2	2	319.9537
1	1	1	1	1	319.6
12	1	17	2	2	319.5355
7	1	9	2	2	319.0415888
10	1	26	1	2	318.7209
2	1	8	2	2	318.6877999
52	2	29	2	1	318.5913999
53	2	9	2	2	318.2874
11	1	23	1	1	318.2421
2	1	9	1	1	317.947
10	1	25	1	2	317.7054001
59	2	5	1	1	316.516754
11	1	31	1	2	316.4321
3	1	2	2	1	316.2016999
57	2	6	2	1	316.201
19	1	26	1	2	315.9809
57	2	12	2	2	315.7163
53	2	1	2	1	315.6109
54	2	23	2	2	315.5315
59	2	12	1	2	315.328627
5	1	17	2	1	315.1587
10	1	22	1	1	314.3438001
59	2	24	2	1	314.208757
1	1	24	2	1	314.0676001
1	1	4	1	1	313.2811
10	1	23	1	1	313.1502999
20	1	25	1	1	312.8434001
9	1	24	2	1	312.0528
20	1	19	2	2	312.0459
63	2	23	2	1	311.814161
3	1	16	2	2	311.5326001
9	1	13	1	2	310.9694
67	2	16	1	2	310.8266999
3	1	26	1	2	310.7296
13	1	24	2	1	310.298
10	1	9	2	2	310.0301002
12	1	24	2	2	309.8806
64	2	7	2	2	309.7948
54	2	3	1	2	309.6097
53	2	25	1	2	309.5548
10	1	2	2	1	308.7781002
1	1	28	2	2	307.2024998
7	1	5	2	1	307.149978
21	1	10	1	2	307.053
53	2	23	1	1	306.8512
51	2	29	2	2	306.6386
64	2	25	2	1	306.3357
59	2	21	2	1	305.6821
10	1	29	1	2	305.2178998
58	2	16	2	1	305.2148
58	2	17	2	2	304.7021
11	1	11	2	2	304.4225
10	1	15	2	2	304.1532
9	1	26	2	2	303.8577
66	2	27	1	1	303.8429
12	1	23	2	2	303.8411
11	1	7	2	1	303.481
8	1	1	1	2	303.3722
53	2	32	1	2	303.1033
8	1	14	2	1	301.7327
1	1	20	2	1	301.1916
5	1	2	1	1	300.8777
57	2	3	2	1	300.4208
1	1	22	2	1	300.2121001
22	1	19	1	2	300.207
3	1	10	2	2	299.8901999
11	1	26	1	2	299.7782
53	2	7	2	1	299.2855
2	1	32	2	1	299.2601001
10	1	28	1	2	299.1587
1	1	21	2	1	299.1482001
10	1	7	2	1	299.1319001
21	1	9	1	2	298.7152
66	2	20	2	2	298.2374
54	2	9	2	1	298.1216
7	1	29	1	2	297.9330708
19	1	21	1	1	297.761
14	1	19	1	2	297.6435
54	2	26	1	1	297.5841
53	2	14	2	2	297.3517
1	1	17	2	1	296.8834999
65	2	14	2	2	296.3694
10	1	24	1	1	296.2211
53	2	8	2	1	296.2113
53	2	2	2	1	295.7699
54	2	17	2	2	295.6101
62	2	2	1	2	295.3942
57	2	28	1	2	295.3048
62	2	20	2	2	295.2795
65	2	4	2	1	295.1812
57	2	2	2	1	294.5273
66	2	1	1	2	294.3666
2	1	25	2	1	294.2432
1	1	16	1	2	294.1027
1	1	30	2	2	293.9327999
64	2	32	2	1	293.8445
53	2	22	1	1	293.5597
62	2	21	2	2	293.4553
53	2	6	2	1	293.2027
1	1	3	1	1	293.1769001
54	2	28	1	1	292.6839
57	2	20	1	1	292.2501
57	2	26	1	2	292.1759
62	2	8	1	2	291.2972
20	1	27	1	1	290.9723
10	1	14	2	2	290.5112999
51	2	11	1	2	290.4473
58	2	30	1	1	289.9253
16	1	4	1	2	289.8257
16	1	16	2	1	288.7885
54	2	29	1	1	288.7696
53	2	17	1	1	287.6646
53	2	16	2	2	287.3799
58	2	4	1	2	285.2413
9	1	27	2	2	285.0831
1	1	13	1	2	284.8582
3	1	23	1	1	284.4695
3	1	29	1	2	283.3881001
53	2	5	2	1	282.8435
67	2	11	1	2	282.7946
66	2	18	2	2	282.7312
62	2	6	1	2	282.6759
62	2	23	2	2	282.4475
67	2	8	1	1	282.2585
53	2	21	1	1	281.9295
1	1	32	2	2	281.3542001
59	2	8	1	1	281.314057
53	2	3	2	1	281.1165
53	2	31	1	2	281.0495
53	2	20	1	1	280.9255
51	2	4	1	1	280.4822
67	2	1	1	1	280.2213
67	2	25	2	2	279.5878
53	2	19	1	1	279.5091
12	1	7	1	2	279.1809
10	1	18	1	1	279.1166001
9	1	22	2	1	278.933
67	2	4	1	1	278.7654001
64	2	31	2	1	278.5756
51	2	14	1	2	278.5324
11	1	4	2	1	278.3586
10	1	6	2	1	278.1722001
19	1	22	1	1	278.1481
7	1	7	2	1	277.4853167
1	1	26	2	2	276.8337999
59	2	17	2	1	276.318878
66	2	32	1	1	274.9169
53	2	28	1	2	274.6558
10	1	32	1	2	274.4175
12	1	2	1	2	274.2074
62	2	30	1	1	273.9378
62	2	29	1	1	273.0185
10	1	30	1	2	272.8693001
53	2	12	2	2	272.4911
12	1	31	1	1	272.049
7	1	10	2	2	271.3224643
56	2	1	2	2	271.2396
2	1	23	1	2	270.9275
12	1	28	1	1	270.6191
3	1	24	1	1	270.332
53	2	29	1	2	270.1135
57	2	22	1	1	269.9846
57	2	27	1	2	269.5858
13	1	28	2	2	269.4896
10	1	11	2	2	269.4832
66	2	14	2	1	268.9221
53	2	10	2	2	268.7575
54	2	6	1	2	267.8434
10	1	20	1	1	267.8016
62	2	16	2	1	267.622
53	2	30	1	2	267.442
1	1	23	2	1	266.8103001
61	2	29	1	2	266.4745
54	2	31	1	1	266.3307
1	1	2	1	1	265.6963
11	1	22	1	1	265.6044
7	1	17	1	1	264.122063
21	1	5	1	1	263.8861
1	1	15	1	2	263.6903001
64	2	26	2	1	263.4667
2	1	29	2	1	263.1990002
51	2	16	1	2	261.5852
3	1	20	1	1	258.8603999
57	2	13	2	2	258.8532
64	2	5	2	2	258.3618
12	1	30	1	1	258.0083
53	2	18	1	1	256.6275
7	1	23	1	1	256.3879184
54	2	1	1	2	256.2768
7	1	21	1	1	255.4799562
52	2	2	2	2	255.4652999
20	1	7	1	2	255.1891
53	2	27	1	2	254.9996
58	2	2	1	2	254.8718
12	1	11	2	1	254.4435
20	1	2	1	2	254.4102
3	1	18	1	1	254.1515001
51	2	20	2	1	253.4405
1	1	19	2	1	253.3372
56	2	27	2	1	253.2243
62	2	17	2	2	253.0386
64	2	20	1	2	252.0703
20	1	5	1	2	251.6577
16	1	9	2	1	251.5444
7	1	14	2	2	251.3969061
1	1	29	2	2	251.2630001
66	2	6	1	2	251.1431
3	1	6	2	1	250.7312999
56	2	32	2	1	250.4434
53	2	13	2	2	250.1292
1	1	11	1	2	249.9734999
53	2	15	2	2	249.0605
1	1	14	1	2	248.963
51	2	2	1	1	248.4358
3	1	25	1	2	248.2548
64	2	12	1	1	248.218
3	1	3	2	1	248.1542001
5	1	6	1	1	246.857
67	2	24	2	1	246.3774
51	2	12	1	2	245.9673
53	2	4	2	1	245.6515
67	2	22	2	1	244.2063
66	2	12	2	1	242.263
3	1	22	1	1	241.9749999
9	1	9	1	2	241.7747
12	1	8	1	2	241.5528
2	1	27	2	1	241.3230999
12	1	10	2	1	240.6436
22	1	4	2	2	240.5678
12	1	1	1	2	240.243
7	1	31	1	2	240.1861601
66	2	10	2	1	240.1636
51	2	3	1	1	239.9308
1	1	9	1	2	239.6801
16	1	15	2	1	239.6313
1	1	8	1	1	239.0660001
3	1	31	1	2	237.5677
66	2	13	2	1	237.0593
62	2	27	1	1	236.2606
67	2	15	1	2	235.3845
3	1	28	1	2	235.3419
12	1	3	1	2	235.3301
9	1	15	1	2	233.8487
51	2	18	2	1	231.8675
3	1	4	2	1	231.0246001
56	2	18	1	2	230.605
3	1	30	1	2	230.0853
11	1	18	1	1	229.4735
62	2	18	2	2	227.9049
56	2	5	2	2	227.8641
12	1	27	1	1	227.4588
12	1	20	2	2	227.3356
54	2	8	1	2	226.949
1	1	6	1	1	226.5488999
64	2	6	2	2	225.7661
7	1	28	1	2	225.67801
9	1	6	1	1	224.8287
1	1	10	1	2	224.005
51	2	1	1	1	222.9489
51	2	8	1	1	222.7384
51	2	30	2	2	221.5757
9	1	12	1	2	220.9009
51	2	10	1	2	219.8557
67	2	30	2	2	219.8062
66	2	21	2	2	219.2381
67	2	18	2	1	218.0681999
51	2	25	2	2	217.9251
12	1	13	2	1	217.3217
10	1	8	2	2	216.8773001
64	2	24	1	2	216.6205
54	2	18	2	2	215.8884
54	2	20	2	2	215.7519
62	2	13	2	1	215.3336
7	1	25	1	2	213.4258659
7	1	15	2	2	213.0871443
51	2	27	2	2	211.7834
1	1	12	1	2	211.6395999
67	2	20	2	1	210.3275
67	2	31	2	2	208.4978
53	2	24	1	1	208.4549
56	2	17	1	2	207.6093
67	2	3	1	1	207.4334
54	2	27	1	1	207.2577
51	2	17	2	1	206.9407
10	1	21	1	1	206.7437
22	1	27	2	1	206.6863
51	2	19	2	1	205.1133
16	1	13	2	1	202.773
2	1	21	1	2	201.5978
54	2	19	2	2	201.5252
51	2	23	2	1	200.5679
3	1	17	1	1	200.344
51	2	22	2	1	198.1841
64	2	1	2	2	197.69
51	2	28	2	2	196.1363
66	2	15	2	1	195.9755
64	2	9	1	1	195.5714
12	1	12	2	1	193.771
64	2	22	1	2	193.3571
3	1	12	2	2	193.2887
12	1	21	2	2	193.0085
51	2	21	2	1	192.0984
64	2	17	1	2	191.6296
64	2	15	1	1	191.6065
3	1	27	1	2	191.0115001
67	2	12	1	2	190.5521
7	1	18	1	1	190.4898762
7	1	22	1	1	190.4774735
22	1	21	1	2	189.9583
51	2	15	1	2	189.5529
7	1	24	1	1	189.105052
56	2	12	1	1	189.0977
51	2	32	2	2	187.6643
12	1	4	1	2	187.4926
10	1	4	2	1	187.1861001
51	2	7	1	1	185.8358
1	1	5	1	1	184.8439001
64	2	16	1	1	184.571
51	2	26	2	2	184.4442
12	1	6	1	2	182.7262
51	2	24	2	1	182.192
67	2	29	2	2	181.8675
51	2	5	1	1	181.5976
7	1	13	2	2	181.4145307
12	1	19	2	2	180.0703
7	1	2	2	1	179.3578231
64	2	27	2	1	179.1662
7	1	6	2	1	178.7462423
56	2	8	2	2	176.3222
51	2	6	1	1	173.705
7	1	26	1	2	173.0055089
3	1	7	2	1	172.3586
64	2	10	1	1	171.0912
12	1	18	2	2	170.9695
51	2	9	1	2	170.7497
7	1	11	2	2	170.5784314
54	2	21	2	2	169.0239
2	1	18	1	2	168.0778998
56	2	16	1	1	167.2732
2	1	30	2	1	165.9106
64	2	30	2	1	163.0362
7	1	27	1	2	161.4996645
7	1	12	2	2	160.9184489
12	1	16	2	1	160.7647
10	1	17	1	1	160.4732
7	1	30	1	2	159.5464551
1	1	31	2	2	156.8609001
7	1	1	2	1	156.1044956
2	1	24	1	2	155.5515002
67	2	19	2	1	155.1584
56	2	30	2	1	152.3685
56	2	31	2	1	151.7794
56	2	10	1	1	144.7486
56	2	4	2	2	144.5465
64	2	18	1	2	144.1348
7	1	16	2	2	144.0311213
2	1	5	2	2	142.3861999
54	2	10	2	1	140.655
2	1	3	2	2	140.5471
22	1	5	2	2	140.3897
56	2	20	1	2	134.3922
2	1	16	1	1	133.8559
12	1	9	2	1	132.9552
2	1	2	2	2	128.3606
56	2	29	2	1	127.779
56	2	23	1	2	127.1841
56	2	9	1	1	127.0283
2	1	19	1	2	126.9668001
12	1	15	2	1	126.5698
67	2	5	1	1	125.781
67	2	9	1	2	124.9161001
7	1	20	1	1	124.5991045
56	2	11	1	1	122.5954
56	2	21	1	2	122.5908
2	1	31	2	1	122.5233001
56	2	14	1	1	121.7938
56	2	28	2	1	118.5833
56	2	25	2	1	112.8815
2	1	28	2	1	109.4736999
7	1	3	2	1	108.5641409
67	2	26	2	2	106.6931
67	2	27	2	2	105.2514
56	2	7	2	2	104.8221
67	2	23	2	1	102.5669001
67	2	13	1	2	102.3291
67	2	6	1	1	100.6126
67	2	21	2	1	98.87870005
7	1	32	1	2	97.48127087
67	2	10	1	2	94.20349996
67	2	14	1	2	91.63819999
2	1	4	2	2	91.60390007
67	2	28	2	2	91.42269997
56	2	3	2	2	85.4293
67	2	32	2	2	78.78889993
67	2	17	2	1	73.65329994
