# Supplementary material for: Code-switching costs from Chinese-English relative clauses processing
Source: Front Psychol. 2023 May 25;14:1144530. doi: 10.3389/fpsyg.2023.1144530 (PMC10249605; doi:10.3389/fpsyg.2023.1144530)
Supplement: Supplementary file 2 [file Data_Sheet_2.zip › data sheets/ex2 innerN.csv]

subject	ch1fo2	item	language	agree	rt
52	2	21	1	2	1320.0761
65	2	15	2	2	1309.5113
11	1	9	2	2	1303.0347
60	2	28	2	1	1297.8285
18	1	17	1	2	1287.1711
21	1	19	2	1	1283.658
13	1	20	2	1	1274.6815
5	1	4	1	1	1273.5903
60	2	21	1	2	1262.4393
8	1	4	1	2	1259.3017
65	2	12	2	2	1257.9356
18	1	26	2	1	1251.8158
9	1	29	2	2	1250.4318
4	1	30	1	1	1250.0197
1	1	3	1	1	1246.3881
4	1	21	2	2	1242.3426
60	2	12	1	1	1237.6787
21	1	30	2	2	1235.9431
8	1	7	1	2	1220.763
15	1	27	1	2	1206.9996
13	1	29	2	2	1199.8628
14	1	21	1	2	1198.7936
58	2	12	2	1	1196.7965
22	1	5	2	2	1187.9677
21	1	22	2	1	1175.5039
18	1	9	1	1	1175.0834
15	1	32	1	2	1173.9694
9	1	7	1	1	1169.9948
60	2	15	1	1	1166.0303
15	1	22	1	1	1160.333
10	1	1	2	1	1159.2027
58	2	24	2	2	1149.3521
22	1	30	2	1	1145.15
6	1	31	2	1	1142.5951
21	1	4	1	1	1136.0545
19	1	12	2	2	1134.2048
13	1	8	1	1	1127.0425
9	1	27	2	2	1127.0369
10	1	31	1	2	1125.5442
8	1	26	1	1	1116.3034
8	1	29	1	1	1113.1232
5	1	7	1	1	1106.9422
54	2	5	1	2	1106.4491
18	1	19	1	2	1100.1411
5	1	15	1	2	1099.7943
60	2	19	1	2	1099.1165
15	1	28	1	2	1098.4185
61	2	7	2	1	1094.8329
21	1	8	1	1	1086.6559
18	1	31	2	1	1086.6423
62	2	11	2	1	1085.8108
21	1	31	2	2	1085.8065
6	1	14	1	1	1080.7121
59	2	21	2	1	1079.540104
21	1	21	2	1	1076.005
20	1	8	1	2	1070.8631
8	1	2	1	2	1069.5345
4	1	8	1	2	1068.0768
18	1	30	2	1	1067.228
21	1	7	1	1	1064.086
60	2	6	2	2	1061.8983
19	1	25	1	2	1058.7327
19	1	2	2	1	1054.0816
10	1	10	2	2	1052.354
58	2	21	2	2	1046.1781
15	1	30	1	2	1046.0604
54	2	19	2	2	1045.8959
61	2	14	2	2	1040.019
65	2	31	1	2	1037.6062
6	1	1	2	2	1037.5606
10	1	32	1	2	1037.2217
19	1	8	2	1	1025.7682
14	1	10	1	1	1022.0636
18	1	13	1	1	1021.4246
5	1	27	2	2	1016.1817
58	2	23	2	2	1013.2866
15	1	29	1	2	1012.2818
2	1	28	2	1	1011.9106
16	1	29	1	1	1011.8743
59	2	1	1	1	1010.05457
65	2	11	2	2	1009.8444
65	2	13	2	2	1008.5231
4	1	25	1	1	995.4341
21	1	20	2	1	991.4646
18	1	4	2	2	988.0084001
6	1	23	1	2	986.4013
64	2	23	1	2	983.7365
62	2	22	2	2	983.3815
58	2	17	2	2	979.3158
4	1	31	1	1	978.7167
6	1	21	1	2	976.3147
18	1	25	2	1	975.51
8	1	19	2	2	974.3873
18	1	28	2	1	974.1278
13	1	16	1	2	970.434
13	1	1	1	1	967.5604
51	2	13	1	2	967.0331
20	1	2	1	2	965.4748
22	1	6	2	2	964.8435
11	1	5	2	1	961.9367
19	1	9	2	2	957.9596
14	1	13	1	1	956.8519
22	1	14	1	1	955.002
13	1	11	1	2	953.0014
9	1	2	1	1	951.7251
18	1	14	1	1	950.4012
2	1	22	1	2	939.4493001
61	2	4	2	1	936.8763
12	1	22	2	2	935.601
11	1	28	1	2	935.0142
64	2	16	1	1	934.3771
61	2	8	2	1	934.1417
66	2	31	1	1	933.067
60	2	3	2	2	929.4795
18	1	29	2	1	929.0115
22	1	22	1	2	927.8817
11	1	17	1	1	926.1829
14	1	14	1	1	924.4783
13	1	6	1	1	924.1071
66	2	11	2	1	920.6207
10	1	9	2	2	919.0628
65	2	5	2	1	915.9271
18	1	18	1	2	911.7015001
20	1	30	1	1	907.3469
65	2	8	2	1	906.5148
18	1	20	1	2	904.8069001
6	1	22	1	2	904.0122
6	1	4	2	2	902.9282
5	1	11	1	2	902.7714001
8	1	15	2	1	901.7146
20	1	20	2	2	900.3896
62	2	30	1	1	900.3847
12	1	25	1	1	894.7961
62	2	26	1	1	888.7122
58	2	8	1	2	888.6646
22	1	1	2	2	886.4257
19	1	28	1	2	885.4776
15	1	9	2	2	876.4295999
60	2	20	1	2	870.2574
16	1	30	1	1	869.7344
6	1	11	1	1	867.2463
62	2	32	1	1	866.8099
56	2	6	2	2	864.1809
57	2	25	1	2	852.8836
63	2	27	2	2	848.245229
60	2	26	2	1	846.2442
12	1	5	1	2	844.6096
66	2	4	1	2	844.1736
63	2	25	2	2	843.42522
2	1	13	1	1	841.4795001
60	2	30	2	1	839.574
5	1	8	1	1	832.9082001
14	1	1	2	2	829.1894001
58	2	30	1	1	827.1381
58	2	32	1	1	824.6208
4	1	19	2	2	823.8773
65	2	9	2	2	820.9298
3	1	4	2	1	820.6863999
58	2	25	1	1	819.4103
11	1	30	1	2	816.9472
13	1	2	1	1	813.0336
66	2	29	1	1	812.236
18	1	8	2	2	810.9953001
18	1	3	2	2	808.344
6	1	32	2	1	807.8806
60	2	25	2	1	807.1782
6	1	25	2	1	801.2107
60	2	1	2	2	798.748
60	2	23	1	2	796.6639
6	1	9	1	1	796.4034
54	2	22	2	2	796.3397
14	1	17	1	2	793.1677001
14	1	32	2	1	791.1822
15	1	23	1	1	790.5782
58	2	26	1	1	787.7631
18	1	11	1	1	783.8664
22	1	32	2	1	780.4269
11	1	18	1	1	780.0193
15	1	21	1	1	779.2025
58	2	10	2	1	778.9163
22	1	23	1	2	777.0924
14	1	9	1	1	776.9173
6	1	12	1	1	774.2112
15	1	2	2	1	773.9612
61	2	19	1	1	773.4002
65	2	29	1	2	772.9741
16	1	26	1	1	770.1834999
63	2	8	1	1	767.596603
65	2	4	2	1	762.6313
4	1	29	1	1	762.4299
19	1	1	2	1	761.7784
21	1	13	1	2	761.5071
21	1	25	2	2	760.979
65	2	1	2	1	760.8441
60	2	2	2	2	757.9838
11	1	10	2	2	756.3811
5	1	13	1	2	754.5927
60	2	7	2	2	752.5613
60	2	11	1	1	751.6313
18	1	23	1	2	751.4528
60	2	5	2	2	750.0854
51	2	14	1	2	745.9629
60	2	29	2	1	744.8739
16	1	24	2	2	742.9668
21	1	1	1	1	740.7164001
15	1	3	2	1	740.5861
18	1	2	2	2	735.8976001
4	1	22	2	2	734.3269
9	1	25	2	2	733.4805
9	1	30	2	2	733.2203
4	1	28	1	1	731.0525
58	2	28	1	1	729.9504
15	1	26	1	2	729.5671001
4	1	4	1	2	727.1247
57	2	10	2	2	726.7858
22	1	24	1	2	725.864
4	1	24	2	2	725.5177
53	2	31	1	2	724.8717
14	1	7	2	2	722.6747
14	1	11	1	1	718.2961
4	1	27	1	1	717.2454
58	2	18	2	2	715.5456
5	1	26	2	2	714.488
14	1	20	1	2	714.4755
60	2	8	2	2	713.6903
52	2	23	1	2	709.4128
5	1	23	2	1	708.8189
65	2	14	2	2	708.2109
58	2	20	2	2	707.7839
61	2	32	1	2	706.3635
64	2	3	2	2	706.0095
65	2	16	2	2	702.5415
5	1	14	1	2	700.2993999
20	1	9	2	1	698.6143
15	1	4	2	1	697.3416
19	1	7	2	1	697.245
63	2	14	1	2	696.819618
4	1	12	2	1	691.0309
21	1	16	1	2	688.9813
22	1	15	1	1	687.9107
60	2	18	1	2	687.8981
11	1	29	1	2	687.3732
11	1	15	2	2	686.7099
62	2	27	1	1	683.1783
20	1	17	2	2	681.4307
11	1	13	2	2	678.7152
9	1	4	1	1	677.9307
60	2	14	1	1	676.6408
4	1	18	2	2	673.988
4	1	20	2	2	673.3503
8	1	5	1	2	672.6681
4	1	15	2	1	665.3919
13	1	13	1	2	665.2473001
16	1	10	2	1	664.6754
59	2	18	2	1	664.630135
4	1	17	2	2	662.1351
5	1	17	2	1	661.6802999
9	1	18	2	1	659.7685
61	2	25	1	2	659.3101
11	1	24	1	1	658.9262
13	1	27	2	2	656.7916999
59	2	15	1	2	656.040082
20	1	22	2	2	655.7689999
21	1	10	1	2	653.6192
22	1	28	2	1	653.2473
11	1	3	2	1	651.66
12	1	17	2	2	651.1515
58	2	31	1	1	648.8492
62	2	31	1	1	646.2726
4	1	2	1	2	646.1809
14	1	26	2	1	644.8035
11	1	4	2	1	643.74
5	1	29	2	2	642.7194
21	1	11	1	2	641.8394001
66	2	24	2	2	641.6535
6	1	2	2	2	639.8193
63	2	30	2	2	638.992353
11	1	11	2	2	638.9803
11	1	26	1	2	638.8485
22	1	9	1	1	638.612
9	1	16	1	2	637.464
19	1	5	2	1	634.3947
58	2	11	2	1	633.1372
62	2	14	2	1	630.5341
62	2	24	2	2	629.9561
22	1	13	1	1	628.9903
66	2	25	1	1	627.3552
3	1	10	2	2	626.7226001
15	1	19	1	1	626.2759999
60	2	9	1	1	625.7716
9	1	31	2	2	623.201
14	1	8	2	2	621.7502001
58	2	15	2	1	621.6488
5	1	10	1	2	620.5507
5	1	16	1	2	620.5144001
8	1	9	2	1	617.8126
14	1	30	2	1	616.9324
57	2	32	1	2	616.2764
59	2	25	2	2	615.718172
13	1	7	1	1	615.5554
13	1	25	2	2	614.4426999
9	1	14	1	2	613.5992
60	2	10	1	1	613.1
12	1	7	1	2	612.9583
54	2	1	1	2	611.7026
21	1	32	2	2	610.8553
5	1	30	2	2	608.2226
21	1	14	1	2	607.6086999
52	2	8	2	2	603.9611001
15	1	6	2	1	602.9448
16	1	11	2	1	602.0911001
21	1	5	1	1	601.6982
21	1	24	2	1	601.4679
52	2	16	1	1	600.9542
21	1	12	1	2	599.7708
5	1	21	2	1	599.5862
62	2	7	1	2	598.7723
20	1	21	2	2	598.7713
2	1	18	1	2	596.7525998
54	2	20	2	2	595.9733
65	2	7	2	1	594.0034
20	1	24	2	2	593.6864
65	2	32	1	2	593.6739
6	1	13	1	1	593.4506
65	2	30	1	2	592.9065
12	1	20	2	2	591.5394
19	1	23	1	1	591.5387
21	1	3	1	1	590.3496
13	1	32	2	2	589.9083
59	2	28	2	2	589.560958
59	2	31	2	2	587.206016
15	1	13	2	2	586.0502
13	1	12	1	2	584.6347
66	2	22	2	2	584.4093
5	1	18	2	1	584.0205
20	1	26	1	1	582.2827
6	1	26	2	1	581.2324
19	1	11	2	2	581.0177
5	1	1	1	1	580.9438
60	2	24	1	2	580.3117
63	2	6	1	1	579.5590129
8	1	30	1	1	576.5437
14	1	4	2	2	575.5046
52	2	12	1	1	574.5031
20	1	4	1	2	573.7539
54	2	31	1	1	571.6926
59	2	30	2	2	569.701621
5	1	28	2	2	569.3451
54	2	30	1	1	569.3241
20	1	5	1	2	568.7882
19	1	10	2	2	568.3677
22	1	12	1	1	567.4373
4	1	16	2	1	566.2239
20	1	11	2	1	565.7145
2	1	7	2	2	563.3397
2	1	17	1	2	560.1191001
52	2	1	2	2	560.0011001
4	1	7	1	2	558.3818
15	1	7	2	1	557.9773
1	1	4	1	1	557.6615999
6	1	18	1	2	556.5957
8	1	28	1	1	555.8904
4	1	11	2	1	555.5843
18	1	16	1	1	554.1745999
5	1	22	2	1	553.108
13	1	19	2	1	552.5624
65	2	23	1	1	551.97
5	1	9	1	2	551.6073001
59	2	16	1	2	551.383621
11	1	1	2	1	550.8102
20	1	18	2	2	550.6165
57	2	19	1	1	548.7018
59	2	13	1	2	548.27538
5	1	3	1	1	546.5832
22	1	27	2	1	545.1186
58	2	22	2	2	544.9632
22	1	17	1	2	544.7728
54	2	28	1	1	544.6168
61	2	22	1	1	544.0982
4	1	23	2	2	541.9841
52	2	6	2	2	541.3935001
8	1	3	1	2	541.1696
16	1	20	2	2	540.2909999
19	1	19	1	1	539.9904
16	1	19	2	2	538.97
6	1	16	1	1	538.6347
8	1	1	1	2	537.6525
62	2	17	2	2	537.3665
20	1	1	1	2	537.3619
6	1	19	1	2	537.1102
2	1	1	2	2	536.9538001
6	1	28	2	1	536.4166
20	1	29	1	1	534.8819
22	1	11	1	1	533.7716
16	1	18	2	2	533.0446999
52	2	22	1	2	531.4135001
16	1	21	2	2	530.9108
60	2	4	2	2	530.1775
3	1	13	2	2	529.5070999
8	1	18	2	2	528.8752
10	1	21	1	1	528.6674001
6	1	3	2	2	527.7923
15	1	17	1	1	527.1312
65	2	25	1	2	526.8236
6	1	17	1	2	526.805
19	1	13	2	2	526.3581
2	1	16	1	1	524.8392001
58	2	6	1	2	523.0818
59	2	10	1	2	522.490383
63	2	16	1	2	522.3379771
13	1	3	1	1	522.1509
56	2	1	2	2	521.4919
2	1	11	1	1	521.0024999
54	2	25	1	1	516.5614
52	2	4	2	2	514.0914
22	1	26	2	1	513.0321
57	2	6	2	1	512.5734
59	2	4	1	1	512.319196
52	2	17	1	2	512.1182
22	1	10	1	1	512.0139
7	1	14	2	2	510.948365
63	2	15	1	2	509.032357
61	2	30	1	2	508.5692
11	1	16	2	2	508.4244
63	2	3	1	1	507.6181081
8	1	22	2	2	507.4669
15	1	12	2	2	506.5091
64	2	28	2	1	505.8611
14	1	25	2	1	505.4371001
22	1	16	1	1	504.5588
21	1	29	2	2	503.3998
9	1	28	2	2	503.3971
63	2	28	2	2	503.3819
20	1	3	1	2	502.2193
14	1	18	1	2	502.0489
15	1	8	2	1	502.0375
13	1	14	1	2	500.8772
19	1	15	2	2	500.5897
13	1	26	2	2	498.4848
59	2	20	2	1	498.256691
63	2	11	1	2	498.112994
4	1	3	1	2	497.7766
52	2	18	1	2	497.4246001
13	1	21	2	1	497.3279
52	2	30	2	1	495.8843
20	1	19	2	2	495.4067
63	2	7	1	1	495.0024911
2	1	14	1	1	494.592
22	1	2	2	2	493.8502
15	1	5	2	1	493.0866
54	2	8	1	2	492.4368
65	2	28	1	2	491.7188
66	2	18	2	2	491.1929
14	1	28	2	1	489.9798
7	1	10	2	2	487.6514144
61	2	31	1	2	487.6386
16	1	12	2	1	487.4713001
4	1	10	2	1	487.3297
5	1	12	1	2	486.1425
3	1	14	2	2	486.0608
66	2	30	1	1	485.8121
61	2	26	1	2	485.5271
19	1	14	2	2	484.8601
57	2	8	2	1	484.1483
59	2	6	1	1	483.768028
8	1	17	2	2	483.6473
62	2	8	1	2	481.6723
59	2	3	1	1	481.609067
4	1	5	1	2	480.7875
63	2	29	2	2	480.499631
62	2	29	1	1	480.1618
15	1	15	2	2	478.7716999
10	1	28	1	2	477.7126
10	1	19	1	1	477.497
7	1	8	2	1	476.6365452
1	1	28	2	2	475.931
11	1	27	1	2	475.4325
13	1	18	2	1	474.7941999
58	2	19	2	2	473.3341
58	2	14	2	1	472.5523
9	1	21	2	1	472.2258
2	1	5	2	2	471.1948999
21	1	18	2	1	471.1617
22	1	21	1	2	470.3757
59	2	11	1	2	470.329409
65	2	20	1	1	469.614
15	1	1	2	1	469.4899999
21	1	2	1	1	469.2986
66	2	23	2	2	468.2404
4	1	1	1	2	468.1984
52	2	3	2	2	467.5753
58	2	5	1	2	465.9369
57	2	23	1	1	465.5026
9	1	10	1	2	465.2083
52	2	10	1	1	465.1502999
15	1	16	2	2	464.903
13	1	28	2	2	464.7082001
66	2	17	2	2	464.6283
19	1	29	1	2	464.4351
58	2	4	1	2	464.2147
52	2	32	2	1	463.9338
63	2	26	2	2	463.916793
8	1	11	2	1	463.4786
16	1	16	2	1	463.2049
14	1	24	1	2	462.912
21	1	28	2	2	462.4593999
66	2	19	2	2	460.6908
20	1	13	2	1	459.2441
9	1	13	1	2	458.4788
57	2	11	2	2	458.4572
16	1	4	1	2	458.1999
64	2	20	1	2	456.4847
9	1	20	2	1	455.4344
12	1	1	1	2	455.2292
20	1	12	2	1	454.9988999
63	2	5	1	1	454.772227
51	2	20	2	1	454.2939
61	2	20	1	1	453.5608
59	2	2	1	1	453.435639
2	1	4	2	2	453.0326999
62	2	3	1	2	452.7335
2	1	25	2	1	452.7185999
4	1	9	2	1	451.7697
8	1	20	2	2	450.5534
14	1	5	2	2	450.0511
59	2	7	1	1	449.936605
16	1	3	1	2	448.9861
20	1	16	2	1	447.2117
65	2	22	1	1	447.1286
1	1	27	2	2	446.0807999
64	2	7	2	2	445.9604
16	1	9	2	1	445.8464
57	2	12	2	2	445.0138
52	2	13	1	1	443.1313999
54	2	32	1	1	442.7565
56	2	15	1	1	442.381
63	2	18	2	1	441.8036441
22	1	20	1	2	441.7444
16	1	22	2	2	440.8298
62	2	20	2	2	440.5441
54	2	7	1	2	440.3132
62	2	28	1	1	439.4823
63	2	21	2	1	439.222366
59	2	8	1	1	438.330063
62	2	5	1	2	438
57	2	5	2	1	436.9969
1	1	21	2	1	436.5854
20	1	15	2	1	435.6721
63	2	1	1	1	435.6066011
15	1	11	2	2	435.4752001
12	1	24	2	2	434.8437
8	1	10	2	1	433.8541
64	2	32	2	1	433.1155
57	2	7	2	1	432.6537
3	1	1	2	1	432.3934
62	2	6	1	2	431.0777
19	1	18	1	1	430.7969
63	2	4	1	1	430.040238
59	2	9	1	2	429.020568
13	1	31	2	2	428.7707
1	1	18	2	1	428.7426001
6	1	10	1	1	427.9229
57	2	13	2	2	427.7716
14	1	31	2	1	427.6255
12	1	11	2	1	427.5577
3	1	3	2	1	427.3846999
63	2	20	2	1	427.3512519
64	2	1	2	2	427.1399
12	1	10	2	1	426.9422001
65	2	26	1	2	426.8963
65	2	18	1	1	426.3524
66	2	14	2	1	426.2425
65	2	21	1	1	426.1639
14	1	27	2	1	424.9561999
58	2	1	1	2	424.4112
59	2	17	2	1	422.719305
54	2	23	2	2	422.1169
10	1	12	2	2	421.1472
13	1	24	2	1	419.4020999
1	1	20	2	1	419.1424001
13	1	23	2	1	418.6023
1	1	30	2	2	418.5678
8	1	12	2	1	418.5078
22	1	25	2	1	417.8755
12	1	15	2	1	417.3601
53	2	27	1	2	417.1525
8	1	16	2	1	416.0313
9	1	1	1	1	415.9328
63	2	31	2	2	415.054866
64	2	27	2	1	414.7703
57	2	29	1	2	413.9705
52	2	19	1	2	413.5662001
22	1	18	1	2	413.4709
21	1	27	2	2	413.3984001
9	1	23	2	1	413.2882
58	2	29	1	1	412.558
21	1	23	2	1	412.2795
53	2	20	1	1	412.0802
62	2	1	1	2	412.0656
8	1	13	2	1	411.9498
52	2	5	2	2	411.7772999
63	2	9	1	2	411.634595
62	2	2	1	2	411.4905
1	1	24	2	1	411.0937
54	2	10	2	1	410.2708
64	2	8	2	2	409.105
51	2	16	1	2	409.0915
1	1	19	2	1	408.8287
53	2	30	1	2	408.1802
59	2	22	2	1	406.617
3	1	16	2	2	406.366
16	1	13	2	1	406.1535001
52	2	25	2	1	405.7989999
8	1	14	2	1	405.689
7	1	9	2	2	405.055934
16	1	23	2	2	404.9486
9	1	24	2	1	404.9471
67	2	25	2	2	404.9276001
20	1	23	2	2	403.5701
54	2	3	1	2	403.0885
65	2	27	1	2	402.9597
10	1	3	2	1	401.1237998
64	2	31	2	1	400.3254
19	1	4	2	1	397.7404
63	2	22	2	1	397.576114
3	1	12	2	2	396.9113
63	2	19	2	1	396.252986
3	1	9	2	2	396.0288002
65	2	17	1	1	395.6793
1	1	29	2	2	394.9080999
13	1	22	2	1	393.6814001
11	1	6	2	1	393.5395
10	1	14	2	2	392.3900998
63	2	32	2	2	391.5327881
14	1	23	1	2	391.5007
64	2	6	2	2	390.8276
19	1	26	1	2	390.6638
52	2	2	2	2	390.3837
3	1	8	2	1	388.5889
22	1	4	2	2	388.4976
19	1	16	2	2	388.1361
57	2	28	1	2	385.7681
10	1	15	2	2	384.3608
54	2	26	1	1	384.1308
3	1	32	1	2	384.0261998
2	1	2	2	2	383.9616
9	1	19	2	1	383.5341
20	1	7	1	2	383.4296
4	1	26	1	1	383.2496
59	2	14	1	2	383.225813
19	1	24	1	1	382.8105
6	1	20	1	2	382.6722
56	2	22	1	2	381.7485
10	1	2	2	1	380.6946999
7	1	5	2	1	380.5311173
3	1	5	2	1	379.8276002
57	2	17	1	1	379.7043
2	1	27	2	1	379.684
63	2	10	1	2	379.653402
62	2	4	1	2	378.3175
66	2	10	2	1	378.2818
16	1	15	2	1	377.4135001
4	1	14	2	1	376.9354
63	2	13	1	2	376.702474
14	1	12	1	1	376.3343
63	2	24	2	1	376.258572
56	2	12	1	1	376.1286
12	1	4	1	2	376.0025
56	2	13	1	1	375.5893
20	1	31	1	1	375.4106
2	1	29	2	1	375.1573002
9	1	11	1	2	374.964
57	2	16	2	2	374.4891
63	2	12	1	2	373.784458
57	2	4	2	1	373.4708
7	1	7	2	1	372.7704566
14	1	2	2	2	372.4066999
64	2	25	2	1	371.9395
59	2	27	2	2	371.537683
61	2	18	1	1	371.0546001
10	1	26	1	2	371.053
53	2	32	1	2	370.9509
66	2	12	2	1	370.8221
9	1	32	2	2	370.4828
2	1	19	1	2	369.1492002
8	1	23	2	2	368.0629
1	1	23	2	1	367.8080998
57	2	1	2	1	367.7984
3	1	2	2	1	366.2949
1	1	25	2	2	364.9371001
8	1	31	1	1	364.9323
52	2	28	2	1	364.5282
10	1	8	2	2	363.4727001
58	2	16	2	1	363.3124
10	1	17	1	1	362.2947
10	1	5	2	1	361.7121999
8	1	21	2	2	361.5457
11	1	20	1	1	361.4015
66	2	21	2	2	361.3908
3	1	6	2	1	361.2797
9	1	8	1	1	360.9451
54	2	11	2	1	360.6859
19	1	3	2	1	360.1736
9	1	3	1	1	360.1657
12	1	26	1	1	359.7221
53	2	5	2	1	359.0122
4	1	32	1	1	358.6017
12	1	2	1	2	358.5169
53	2	29	1	2	357.7622
65	2	24	1	1	357.4812
9	1	22	2	1	357.4603
22	1	3	2	2	357.172
3	1	28	1	2	356.2999999
2	1	32	2	1	356.2477001
54	2	17	2	2	355.393
52	2	29	2	1	354.7061
3	1	7	2	1	354.6674
7	1	20	1	1	353.2841246
57	2	31	1	2	352.6821
54	2	6	1	2	352.6751
63	2	17	2	1	352.484211
54	2	15	2	1	352.3571
53	2	10	2	2	351.4783
12	1	13	2	1	350.043
51	2	24	2	1	349.793
5	1	19	2	1	349.7238
52	2	9	1	1	349.6386999
16	1	2	1	2	348.9229
57	2	9	2	2	348.9144
57	2	26	1	2	345.5022
13	1	9	1	2	344.8218999
12	1	32	1	1	344.7778
57	2	2	2	1	344.0727
10	1	6	2	1	342.8750001
59	2	29	2	2	342.732281
57	2	20	1	1	342.0194
54	2	27	1	1	341.58
7	1	3	2	1	341.5118362
3	1	15	2	2	341.3819
64	2	21	1	2	341.3393
19	1	17	1	1	341.121
59	2	5	1	1	340.856638
59	2	32	2	2	340.83531
57	2	15	2	2	340.6787
3	1	31	1	2	340.6176001
66	2	13	2	1	339.879
14	1	16	1	1	338.5029
9	1	12	1	2	338.4094
62	2	18	2	2	338.1318
59	2	12	1	2	337.936486
19	1	20	1	1	337.0958
12	1	8	1	2	336.8086
9	1	15	1	2	336.7643
13	1	17	2	1	335.7405
15	1	20	1	1	335.4440001
6	1	24	1	2	335.1999
19	1	21	1	1	335.1988
67	2	20	2	1	334.9227001
12	1	16	2	1	334.3078
63	2	2	1	1	334.06687
9	1	17	2	1	333.526
1	1	22	2	1	332.6685
1	1	1	1	1	332.2645
64	2	13	1	1	332.2304
16	1	5	1	2	332.0983
7	1	4	2	1	332.0349003
20	1	10	2	1	331.6802
16	1	27	1	1	331.4764
62	2	9	2	1	331.0689
64	2	24	1	2	330.4845
16	1	31	1	1	329.9878
1	1	16	1	2	329.6914999
67	2	4	1	1	329.5376
16	1	14	2	1	328.89
5	1	2	1	1	328.8192999
19	1	6	2	1	328.243
51	2	29	2	2	326.6523
57	2	22	1	1	326.2648
62	2	15	2	1	326.0335
67	2	30	2	2	325.7127
64	2	5	2	2	324.2063
52	2	24	1	2	324.1478
54	2	21	2	2	323.827
7	1	11	2	2	323.7871134
54	2	2	1	2	323.7253
10	1	13	2	2	323.6195
14	1	3	2	2	323.0274
3	1	30	1	2	322.8026
51	2	21	2	1	322.5562
12	1	23	2	2	322.5026
1	1	32	2	2	321.649
20	1	14	2	1	321.33
11	1	21	1	1	321.2777
53	2	14	2	2	321.2496
63	2	23	2	1	319.0113991
1	1	17	2	1	318.7319001
9	1	6	1	1	318.3624001
62	2	13	2	1	318.3537
10	1	7	2	1	318.341
12	1	12	2	1	318.269
57	2	14	2	2	317.7805
59	2	24	2	1	317.260308
2	1	31	2	1	317.1867998
54	2	29	1	1	316.1539
54	2	12	2	1	315.6434
57	2	24	1	1	315.2982
56	2	32	2	1	314.7325
12	1	28	1	1	313.9608
11	1	23	1	1	313.733
10	1	18	1	1	313.2034999
59	2	19	2	1	312.732256
64	2	4	2	2	312.6979
54	2	9	2	1	312.5392
13	1	10	1	2	312.3851999
53	2	25	1	2	312.0534
11	1	22	1	1	311.9416
66	2	26	1	1	311.0289
58	2	13	2	1	310.2359
16	1	28	1	1	310.0709
59	2	26	2	2	309.647303
53	2	23	1	1	308.7586
15	1	18	1	1	308.7481
51	2	4	1	1	308.6527
21	1	17	2	1	308.2123999
53	2	21	1	1	307.9866
57	2	3	2	1	307.2321
53	2	6	2	1	306.6071
14	1	19	1	2	306.5397
52	2	26	2	1	306.3797001
52	2	7	2	2	304.6659001
67	2	1	1	1	304.6337999
66	2	20	2	2	304.4947
19	1	30	1	2	304.1044
54	2	14	2	1	302.8941
2	1	23	1	2	300.5785001
19	1	22	1	1	300.552
59	2	23	2	1	300.413641
2	1	3	2	2	299.2147999
66	2	5	1	2	299.0847
67	2	7	1	1	298.8279001
62	2	16	2	1	298.7743
2	1	21	1	2	298.3722999
53	2	17	1	1	298.1558
10	1	22	1	1	297.8857001
53	2	19	1	1	297.7242
7	1	1	2	1	297.4998321
9	1	5	1	1	297.3512
64	2	14	1	1	296.633
56	2	26	2	1	296.1462
51	2	3	1	1	296.0159
20	1	27	1	1	295.8855
51	2	7	1	1	295.6959
2	1	9	1	1	294.9260001
66	2	8	1	2	294.8944
53	2	22	1	1	292.0205
65	2	6	2	1	291.5871
53	2	9	2	2	291.2002
53	2	28	1	2	291.0055
7	1	28	1	2	290.2921603
10	1	4	2	1	289.0402998
51	2	31	2	2	287.93
1	1	13	1	2	287.0117
19	1	27	1	2	286.6057
19	1	31	1	2	284.9637
54	2	16	2	1	284.5527
66	2	15	2	1	284.444
66	2	27	1	1	283.4032
9	1	26	2	2	282.8393
57	2	18	1	1	282.0554
3	1	20	1	1	281.6848001
3	1	22	1	1	279.7204999
57	2	30	1	2	278.6124
53	2	1	2	1	278.1685
3	1	26	1	2	277.7422001
53	2	3	2	1	277.2693
51	2	22	2	1	274.756
67	2	16	1	2	274.5725
16	1	7	1	2	274.0081
58	2	2	1	2	272.722
57	2	27	1	2	272.2458
3	1	23	1	1	271.7325001
53	2	16	2	2	270.4487
10	1	20	1	1	270.4029002
51	2	25	2	2	270.0807
62	2	23	2	2	269.345
10	1	11	2	2	269.2372999
53	2	11	2	2	268.9458
5	1	5	1	1	268.6209
10	1	29	1	2	267.3980999
54	2	4	1	2	267.0183
3	1	27	1	2	266.3197001
13	1	5	1	1	266.2989
54	2	13	2	1	265.9746
62	2	12	2	1	265.628
66	2	1	1	2	264.5377
3	1	19	1	1	264.4356
62	2	21	2	2	264.4199
12	1	18	2	2	263.8175
53	2	2	2	1	262.143
1	1	8	1	1	262.0341
53	2	7	2	1	261.8051
1	1	11	1	2	261.7736999
5	1	6	1	1	259.9689
53	2	12	2	2	259.4278
53	2	8	2	1	259.1136
15	1	24	1	1	258.9293
7	1	18	1	1	257.8783793
10	1	25	1	2	257.2855002
12	1	19	2	2	256.7879
1	1	15	1	2	256.3455
64	2	9	1	1	256.3417
66	2	3	1	2	256.2895
20	1	6	1	2	255.3976
7	1	32	1	2	253.5023691
51	2	12	1	2	252.4257
67	2	24	2	1	252.3653001
67	2	22	2	1	251.9739
1	1	10	1	2	250.8824999
53	2	15	2	2	249.2223
66	2	28	1	1	248.6966
51	2	18	2	1	247.5086
51	2	17	2	1	247.2879
53	2	13	2	2	247.0536
12	1	6	1	2	246.9049
7	1	17	1	1	246.1172105
51	2	1	1	1	245.4265
3	1	11	2	2	244.3434999
3	1	24	1	1	243.0432001
1	1	12	1	2	242.6496001
9	1	9	1	2	242.0875
56	2	18	1	2	241.3807
67	2	29	2	2	240.4652
10	1	27	1	2	239.8065
12	1	30	1	1	239.2301
10	1	24	1	1	238.7556001
53	2	24	1	1	238.1742
10	1	30	1	2	237.9644001
3	1	29	1	2	236.8383
3	1	25	1	2	236.1560001
1	1	14	1	2	235.7381
56	2	16	1	1	232.1991
64	2	18	1	2	231.7664
1	1	9	1	2	231.6816
51	2	28	2	2	231.4989
54	2	18	2	2	231.4469
67	2	3	1	1	228.67
7	1	6	2	1	228.6632085
51	2	15	1	2	228.2533
12	1	31	1	1	228.1453
51	2	10	1	2	228.0426
66	2	2	1	2	228.0079
56	2	27	2	1	227.7617
2	1	12	1	1	227.1242
57	2	21	1	1	227.0495
51	2	27	2	2	226.7585
56	2	10	1	1	224.9728
1	1	6	1	1	224.7474999
53	2	26	1	2	222.1408
51	2	19	2	1	222.1291
56	2	17	1	2	220.7506
67	2	18	2	1	220.5916999
2	1	20	1	2	217.9642001
53	2	18	1	1	217.7478
1	1	2	1	1	217.3577999
16	1	8	1	2	216.4202001
51	2	2	1	1	214.9371
7	1	19	1	1	214.5053274
12	1	21	2	2	214.4461001
64	2	26	2	1	213.0778
22	1	19	1	2	212.4715
53	2	4	2	1	211.5179
7	1	31	1	2	206.9803178
16	1	1	1	2	206.5527
7	1	21	1	1	205.0031584
1	1	26	2	2	204.9025001
20	1	28	1	1	200.2316
3	1	17	1	1	199.4353998
12	1	3	1	2	198.734
66	2	6	1	2	198.4023
51	2	32	2	2	197.518
12	1	9	2	1	196.7993
64	2	17	1	2	195.4718
67	2	21	2	1	195.4037
51	2	23	2	1	195.1241
51	2	8	1	1	194.9493
64	2	12	1	1	194.6041
64	2	22	1	2	190.2401
7	1	22	1	1	190.0921349
12	1	27	1	1	188.9909
64	2	10	1	1	186.0352
51	2	11	1	2	184.5086
12	1	14	2	1	182.5589
7	1	15	2	2	182.3849341
64	2	30	2	1	181.5383
52	2	11	1	1	177.3333
7	1	13	2	2	176.5650801
7	1	23	1	1	173.7146005
3	1	18	1	1	172.3804001
51	2	26	2	2	172.0606
56	2	5	2	2	171.4663
7	1	29	1	2	170.9308388
64	2	15	1	1	170.652
56	2	30	2	1	169.1907
1	1	5	1	1	169.1461001
10	1	23	1	1	166.1435999
52	2	14	1	1	165.0663001
7	1	16	2	2	162.8648154
2	1	24	1	2	161.8397001
51	2	6	1	1	160.8952
67	2	15	1	2	159.7589999
56	2	4	2	2	159.7346
56	2	20	1	2	153.5639
67	2	8	1	1	152.9802
67	2	19	2	1	149.9022
67	2	11	1	2	149.7681
67	2	31	2	2	147.0155
56	2	3	2	2	146.9104
51	2	5	1	1	141.8259
56	2	31	2	1	140.8579
51	2	9	1	2	140.231
56	2	8	2	2	136.2481
56	2	23	1	2	133.4015
56	2	9	1	1	130.9473
56	2	11	1	1	130.0844
56	2	21	1	2	129.9716
7	1	24	1	1	129.0940094
7	1	25	1	2	128.917378
67	2	12	1	2	128.6116
56	2	14	1	1	128.55
56	2	29	2	1	125.3883
7	1	2	2	1	120.7765109
67	2	9	1	2	118.346
56	2	28	2	1	116.9678
56	2	25	2	1	115.5521
67	2	5	1	1	114.1090001
7	1	12	2	2	113.0778636
67	2	32	2	2	110.3953
56	2	7	2	2	106.2801
7	1	30	1	2	105.4305379
7	1	27	1	2	103.4478187
67	2	26	2	2	99.6495001
67	2	14	1	2	98.75759995
67	2	27	2	2	96.8999
67	2	17	2	1	96.42459999
67	2	23	2	1	93.42779999
67	2	28	2	2	92.61079994
67	2	6	1	1	90.25899996
67	2	13	1	2	87.26840001
67	2	10	1	2	84.56630004
