# Supplementary material for: Code-switching costs from Chinese-English relative clauses processing
Source: Front Psychol. 2023 May 25;14:1144530. doi: 10.3389/fpsyg.2023.1144530 (PMC10249605; doi:10.3389/fpsyg.2023.1144530)
Supplement: Supplementary file 2 [file Data_Sheet_2.zip › data sheets/ex2 outerN.csv]

subject	ch1fo2	item	language	agree	rt
10	1	3	2	1	1041.8251
64	2	7	2	2	1037.7733
6	1	8	2	2	1034.9205
63	2	22	2	1	1034.395348
62	2	25	1	1	1031.3393
13	1	32	2	2	1026.6025
9	1	26	2	2	1025.0316
18	1	32	2	1	1024.4399
65	2	22	1	1	1024.324
18	1	20	1	2	1014.3157
20	1	22	2	2	1007.5547
22	1	3	2	2	998.7461
65	2	27	1	2	998.657
60	2	23	1	2	995.2085
14	1	15	1	1	993.7599
60	2	2	2	2	992.1608
62	2	3	1	2	989.1338
4	1	21	2	2	988.44
9	1	20	2	1	986.6005
61	2	22	1	1	976.6749
4	1	17	2	2	975.0015
22	1	27	2	1	965.7838
15	1	1	2	1	964.6291001
18	1	19	1	2	964.6075
14	1	1	2	2	953.5642
4	1	22	2	2	952.3274
52	2	17	1	2	949.5132
62	2	32	1	1	947.8499
4	1	20	2	2	944.9533
66	2	20	2	2	936.8303
59	2	4	1	1	932.696951
60	2	15	1	1	931.052
9	1	25	2	2	930.3816
63	2	20	2	1	929.9111849
5	1	31	2	2	922.1703
64	2	27	2	1	918.8815
19	1	8	2	1	917.6866
4	1	18	2	2	906.5872
22	1	6	2	2	905.3743
8	1	6	1	2	902.295
19	1	6	2	1	901.2219
11	1	27	1	2	897.7788
13	1	28	2	2	897.2066999
61	2	32	1	2	896.6094
6	1	32	2	1	880.8038
21	1	4	1	1	880.596
21	1	26	2	2	878.7389001
18	1	14	1	1	868.8470999
11	1	8	2	1	861.6338
12	1	1	1	2	861.0044
2	1	22	1	2	860.2543999
15	1	16	2	2	857.0994
18	1	29	2	1	855.7512
19	1	2	2	1	848.8265
22	1	31	2	1	847.0307
20	1	25	1	1	845.0218
21	1	21	2	1	841.1201
8	1	21	2	2	835.7828
18	1	24	1	2	828.7732
6	1	31	2	1	827.1447
11	1	1	2	1	825.8895
4	1	24	2	2	824.4153
4	1	10	2	1	822.571
21	1	2	1	1	821.4182
61	2	23	1	1	816.6612
65	2	30	1	2	815.6531
66	2	17	2	2	810.0332
59	2	22	2	1	809.532276
60	2	18	1	2	804.4924
22	1	22	1	2	803.0006
18	1	8	2	2	801.9708
58	2	8	1	2	801.6257
2	1	26	2	1	792.9200002
15	1	14	2	2	792.0524999
15	1	13	2	2	792.0227
54	2	32	1	1	790.8044
4	1	23	2	2	789.8341
66	2	18	2	2	783.3206
60	2	19	1	2	779.7008
9	1	29	2	2	774.9227
60	2	22	1	2	773.8467
61	2	28	1	2	768.3774
4	1	15	2	1	767.457
65	2	21	1	1	766.193
14	1	29	2	1	762.1469999
15	1	18	1	1	759.6638999
66	2	25	1	1	759.6548
5	1	21	2	1	759.1403001
22	1	29	2	1	757.2241
6	1	25	2	1	756.465
65	2	32	1	2	756.1543
4	1	16	2	1	749.1926
65	2	24	1	1	747.8978
66	2	23	2	2	747.5508
21	1	13	1	2	745.6464
13	1	2	1	1	741.0534
60	2	32	2	1	739.3788
15	1	32	1	2	734.8001
62	2	5	1	2	731.8891
52	2	22	1	2	730.6697
15	1	6	2	1	729.7649999
62	2	24	2	2	728.7136
11	1	6	2	1	720.7024
65	2	31	1	2	720.3888
6	1	7	2	2	720.3047
57	2	12	2	2	717.5775
21	1	32	2	2	716.9712001
18	1	10	1	1	716.7749
22	1	28	2	1	715.4688
58	2	11	2	1	711.2334
20	1	20	2	2	709.191
65	2	11	2	2	707.7056
14	1	7	2	2	707.4755001
22	1	32	2	1	707.4454
58	2	26	1	1	706.7275
52	2	18	1	2	705.6798
60	2	11	1	1	705.6337
54	2	13	2	1	702.8457
18	1	11	1	1	701.4632999
65	2	20	1	1	697.2417
5	1	23	2	1	694.5938
66	2	30	1	1	694.4187
65	2	23	1	1	693.3249
16	1	11	2	1	691.4923999
8	1	7	1	2	690.1217
16	1	18	2	2	689.4434
6	1	1	2	2	686.9045
21	1	23	2	1	684.9836
52	2	7	2	2	684.7176
21	1	31	2	2	682.473
58	2	29	1	1	681.9428
18	1	9	1	1	679.9676999
62	2	7	1	2	675.7099
21	1	27	2	2	675.6566999
8	1	22	2	2	672.9432
6	1	22	1	2	671.7479
15	1	11	2	2	670.7552001
59	2	3	1	1	667.633341
5	1	27	2	2	666.4169
60	2	27	2	1	665.2942
15	1	5	2	1	663.0065
4	1	31	1	1	659.2391
1	1	22	2	1	657.6441999
4	1	9	2	1	656.9091
59	2	13	1	2	655.171185
22	1	2	2	2	651.5418
63	2	27	2	2	650.8457811
14	1	16	1	1	646.6485
60	2	28	2	1	641.1923
58	2	14	2	1	640.7088
2	1	5	2	2	638.8387999
20	1	13	2	1	638.8195
59	2	7	1	1	636.714603
21	1	24	2	1	636.7044999
62	2	1	1	2	635.0038
59	2	1	1	1	634.646681
7	1	5	2	1	633.8324773
60	2	31	2	1	633.4456
52	2	9	1	1	630.8579
65	2	25	1	2	629.6616
19	1	1	2	1	629.4173
6	1	28	2	1	629.1006
21	1	8	1	1	627.8032999
22	1	15	1	1	625.43
58	2	32	1	1	625.3660001
21	1	28	2	2	625.1069
58	2	16	2	1	623.6046
15	1	10	2	2	622.3536
20	1	11	2	1	621.2021
11	1	12	2	2	620.9237
63	2	23	2	1	617.005877
20	1	16	2	1	614.9817
59	2	26	2	2	614.9296
5	1	29	2	2	614.3701001
57	2	24	1	1	613.3441
52	2	30	2	1	612.0427001
65	2	28	1	2	611.0565
20	1	9	2	1	610.5739
14	1	23	1	2	610.546
2	1	13	1	1	610.1976002
14	1	5	2	2	610.0427001
65	2	8	2	1	609.9094
59	2	6	1	1	609.227184
60	2	9	1	1	608.0272
6	1	17	1	2	605.8829
16	1	24	2	2	605.2635
11	1	17	1	1	603.9685
52	2	8	2	2	602.7271
20	1	23	2	2	602.4476
6	1	15	1	1	601.8814
65	2	9	2	2	599.8527
6	1	12	1	1	596.5244
9	1	27	2	2	595.9749
3	1	4	2	1	595.0503999
6	1	9	1	1	594.6798
63	2	25	2	2	593.442247
63	2	7	1	1	593.0947891
58	2	28	1	1	591.3891
57	2	5	2	1	591.2886
4	1	11	2	1	591.236
60	2	10	1	1	590.4768
54	2	17	2	2	588.786
18	1	25	2	1	586.1678
16	1	6	1	2	584.3104
56	2	22	1	2	582.8935
60	2	21	1	2	582.8458
2	1	15	1	1	582.7737001
65	2	26	1	2	582.5395
22	1	12	1	1	582.4297
15	1	19	1	1	581.7058
16	1	5	1	2	581.4786999
14	1	22	1	2	580.6765
63	2	18	2	1	577.965467
6	1	29	2	1	577.512
60	2	30	2	1	577.3124
6	1	24	1	2	577.2238
58	2	3	1	2	576.5984
59	2	11	1	2	575.781046
20	1	21	2	2	574.6903
63	2	3	1	1	569.4823429
63	2	14	1	2	568.0117051
65	2	17	1	1	567.8184
16	1	21	2	2	567.6903999
14	1	8	2	2	567.5436
16	1	23	2	2	567.1979
4	1	8	1	2	566.8231
13	1	1	1	1	566.8027999
65	2	18	1	1	566.7534
60	2	17	1	2	565.5201
4	1	12	2	1	565.0407
61	2	2	2	1	564.9332
14	1	17	1	2	564.223
2	1	7	2	2	562.2544
57	2	8	2	1	561.0132
63	2	4	1	1	560.8923041
57	2	23	1	1	560.8843
57	2	29	1	2	560.7452
11	1	16	2	2	560.463
16	1	20	2	2	560.0215
59	2	16	1	2	559.911123
58	2	23	2	2	559.6658
9	1	23	2	1	558.4873
21	1	1	1	1	557.8485
19	1	13	2	2	557.1256
5	1	3	1	1	556.7922
5	1	16	1	2	556.1595
65	2	14	2	2	555.9522
5	1	26	2	2	555.0168001
58	2	12	2	1	554.3239
58	2	21	2	2	553.1277
16	1	12	2	1	552.4027001
20	1	18	2	2	552.0967
12	1	17	2	2	545.5225
61	2	3	2	1	545.2336
22	1	1	2	2	544.9976
61	2	9	2	2	543.7909
22	1	9	1	1	543.2632
61	2	26	1	2	540.4478
5	1	17	2	1	539.826
64	2	21	1	2	538.8494
19	1	5	2	1	538.2208001
8	1	3	1	2	536.6557
12	1	27	1	1	533.6716
60	2	24	1	2	531.9696
52	2	12	1	1	530.4584
13	1	9	1	2	529.8814001
10	1	1	2	1	529.6388001
5	1	11	1	2	529.3617001
4	1	3	1	2	528.4401
14	1	26	2	1	528.021
11	1	22	1	1	525.4848
4	1	4	1	2	525.3202
66	2	24	2	2	524.8395
15	1	31	1	2	524.7288001
4	1	32	1	1	524.6471
63	2	16	1	2	524.3058959
19	1	27	1	2	524.113
10	1	32	1	2	523.0077
15	1	2	2	1	519.6385001
5	1	14	1	2	517.4229001
22	1	25	2	1	515.3585
5	1	32	2	2	515.1331
4	1	25	1	1	515.0517
6	1	26	2	1	514.8741
2	1	32	2	1	513.2404
12	1	32	1	1	513.0917
13	1	24	2	1	511.5404
4	1	29	1	1	511.1738
15	1	27	1	2	510.701
6	1	14	1	1	510.6716
61	2	8	2	1	508.7773
13	1	14	1	2	508.6733
12	1	20	2	2	507.0675
20	1	31	1	1	505.1583
59	2	2	1	1	504.742515
21	1	3	1	1	503.9724
2	1	27	2	1	501.5489
58	2	22	2	2	500.7746
14	1	14	1	1	500.6592
64	2	31	2	1	499.4516
5	1	7	1	1	497.4439
59	2	10	1	2	497.395242
63	2	9	1	2	496.9032201
63	2	15	1	2	496.042511
9	1	17	2	1	495.2365
14	1	32	2	1	494.9220001
64	2	23	1	2	493.9319
63	2	26	2	2	493.183606
4	1	28	1	1	493.0644
22	1	16	1	1	492.1863
11	1	15	2	2	490.0265
15	1	22	1	1	489.2705
9	1	18	2	1	489.1949
54	2	5	1	2	489.0827
59	2	18	2	1	487.91271
19	1	19	1	1	486.5726
4	1	19	2	2	486.0904
61	2	7	2	1	485.5727
13	1	15	1	2	485.5419
61	2	13	2	2	485.1248
66	2	8	1	2	485.0492
3	1	1	2	1	482.3713
19	1	25	1	2	482.1258
57	2	11	2	2	482.0164
13	1	4	1	1	481.7269
21	1	6	1	1	481.7142
15	1	15	2	2	478.7501
20	1	32	1	1	478.5926
15	1	17	1	1	477.4663
12	1	24	2	2	477.3791
57	2	7	2	1	476.6557
6	1	13	1	1	476.446
63	2	1	1	1	475.954475
20	1	15	2	1	475.7651
21	1	16	1	2	475.1315999
6	1	23	1	2	474.3973
15	1	21	1	1	474.3904
54	2	22	2	2	473.5672
60	2	26	2	1	473.4511
63	2	28	2	2	473.150734
58	2	31	1	1	472.6026
21	1	14	1	2	472.3177
15	1	23	1	1	472.2958
63	2	31	2	2	472.088208
62	2	28	1	1	471.0833
58	2	20	2	2	470.8571
6	1	18	1	2	469.9577
61	2	16	2	2	469.6548
54	2	14	2	1	467.917
54	2	20	2	2	467.6736
19	1	23	1	1	466.9255
52	2	29	2	1	465.733
66	2	11	2	1	465.5828
19	1	11	2	2	464.9475
59	2	31	2	2	464.886716
19	1	12	2	2	464.77
65	2	3	2	1	464.4586
61	2	12	2	2	463.8379
19	1	7	2	1	462.6585
14	1	11	1	1	462.5046001
60	2	25	2	1	460.1876
66	2	31	1	1	458.1586
14	1	30	2	1	457.8996999
59	2	27	2	2	457.736796
60	2	5	2	2	457.6009
54	2	8	1	2	456.3095
58	2	17	2	2	456.0511
9	1	7	1	1	455.2542
52	2	32	2	1	454.5641
13	1	21	2	1	454.0227
3	1	5	2	1	452.884
10	1	8	2	2	452.2581
57	2	16	2	2	450.5362
10	1	22	1	1	450.3428999
61	2	5	2	1	449.7007
59	2	23	2	1	448.9021
4	1	5	1	2	448.5066
21	1	7	1	1	448.1872
2	1	25	2	1	447.1419
61	2	1	2	1	446.6964
20	1	2	1	2	445.5192
13	1	3	1	1	445.507
62	2	14	2	1	445.2003
3	1	3	2	1	444.7691001
57	2	26	1	2	444.0727
63	2	17	2	1	439.4319979
15	1	7	2	1	439.2066001
59	2	25	2	2	438.810847
57	2	19	1	1	438.3269
61	2	4	2	1	438.1034
52	2	23	1	2	437.9546001
8	1	16	2	1	437.3474
54	2	30	1	1	436.9309
58	2	5	1	2	436.5122
59	2	20	2	1	436.359519
8	1	5	1	2	435.3241
16	1	25	1	1	434.1954
16	1	29	1	1	433.8254
12	1	25	1	1	433.6814
13	1	19	2	1	433.2648
58	2	7	1	2	432.8422
11	1	28	1	2	432.7876
65	2	4	2	1	432.4612
22	1	26	2	1	432.4521
20	1	27	1	1	431.344
63	2	12	1	2	431.037962
15	1	25	1	2	430.8425999
54	2	19	2	2	430.7952
57	2	25	1	2	430.5858
4	1	7	1	2	429.8921
9	1	4	1	1	429.0579
63	2	11	1	2	428.2128169
18	1	23	1	2	427.8933001
13	1	11	1	2	426.1228
15	1	29	1	2	426.0786
10	1	9	2	2	426.0253001
15	1	26	1	2	425.8316001
5	1	9	1	2	425.4227
63	2	30	2	2	425.242226
15	1	4	2	1	425.1672999
5	1	15	1	2	424.3685
67	2	17	2	1	424.0542001
62	2	9	2	1	423.9363
52	2	28	2	1	423.9203
7	1	8	2	1	423.350325
57	2	9	2	2	422.6226
5	1	1	1	1	422.5917
2	1	11	1	1	422.1217001
20	1	10	2	1	421.2296
59	2	15	1	2	421.159924
9	1	2	1	1	420.4818
62	2	20	2	2	419.6109
14	1	31	2	1	419.5026
5	1	13	1	2	418.4005
66	2	27	1	1	416.846
4	1	30	1	1	416.7519
61	2	6	2	1	416.2795
57	2	4	2	1	415.5024
52	2	1	2	2	415.1252001
62	2	11	2	1	414.615
61	2	11	2	2	414.5957
11	1	5	2	1	414.5298
65	2	15	2	2	414.372
56	2	15	1	1	413.8688
52	2	15	1	1	412.1247
57	2	20	1	1	411.8939
13	1	8	1	1	411.7112999
22	1	13	1	1	411.2597
8	1	15	2	1	410.9238
14	1	24	1	2	409.4033
12	1	13	2	1	409.1869
58	2	1	1	2	409.0252
52	2	24	1	2	408.8951
11	1	7	2	1	408.8018
11	1	32	1	2	407.5276
22	1	20	1	2	407.1144
16	1	27	1	1	406.1287999
7	1	6	2	1	405.9925507
63	2	5	1	1	405.2918459
6	1	21	1	2	405.1054
13	1	20	2	1	405.0079
3	1	2	2	1	404.9765
57	2	15	2	2	404.0046
2	1	20	1	2	403.6771001
20	1	8	1	2	402.7907
5	1	22	2	1	402.2388
5	1	10	1	2	402.0523999
61	2	15	2	2	401.7043
6	1	10	1	1	400.6295
65	2	2	2	1	400.5661
19	1	32	1	2	400.0014
19	1	18	1	1	399.4935
5	1	12	1	2	399.1642001
57	2	17	1	1	398.4499
5	1	8	1	1	398.2275
3	1	9	2	2	398.1849998
59	2	24	2	1	397.986163
6	1	19	1	2	397.9329
62	2	27	1	1	397.7167
13	1	5	1	1	397.2918
8	1	9	2	1	397.1342
65	2	13	2	2	396.4973
12	1	14	2	1	396.3248
9	1	28	2	2	396.2112
6	1	16	1	1	396.1487
21	1	15	1	2	394.8825001
19	1	10	2	2	394.6769
15	1	12	2	2	394.4061
8	1	19	2	2	394.2974
14	1	20	1	2	393.7902
58	2	6	1	2	393.3689
16	1	10	2	1	393.0828001
8	1	2	1	2	392.7908
62	2	30	1	1	392.7357
3	1	19	1	1	392.2631
19	1	15	2	2	392.1434
56	2	1	2	2	391.9264
5	1	5	1	1	391.349
62	2	17	2	2	390.773
7	1	9	2	2	390.3621713
8	1	8	1	2	390.0394
54	2	28	1	1	390.0114
6	1	11	1	1	389.5477
11	1	20	1	1	388.328
60	2	20	1	2	388.2908
52	2	6	2	2	387.8298999
10	1	27	1	2	387.7701999
22	1	17	1	2	387.7547
63	2	32	2	2	387.589316
59	2	21	2	1	387.205361
59	2	17	2	1	386.820346
63	2	10	1	2	386.4910661
52	2	16	1	1	386.4318001
12	1	28	1	1	386.1663
66	2	32	1	1	385.3089
64	2	28	2	1	384.9716
12	1	10	2	1	384.6989
62	2	23	2	2	384.2696
9	1	8	1	1	383.8738
3	1	32	1	2	383.8378
11	1	31	1	2	383.428
58	2	9	2	1	383.3142
65	2	1	2	1	382.9906
56	2	6	2	2	382.9093
12	1	21	2	2	382.8287
19	1	24	1	1	382.5545
63	2	2	1	1	382.145124
3	1	13	2	2	380.7363999
54	2	25	1	1	380.5387
63	2	29	2	2	379.900489
9	1	21	2	1	379.8521
58	2	10	2	1	379.6199
51	2	25	2	2	379.5962
65	2	12	2	2	379.377
12	1	26	1	1	378.697
14	1	10	1	1	377.9173
57	2	14	2	2	377.366
12	1	5	1	2	377.1501
19	1	20	1	1	376.7565
63	2	8	1	1	376.246511
9	1	13	1	2	376.1641
9	1	19	2	1	376.0465
13	1	7	1	1	375.1064
66	2	29	1	1	375.086
21	1	11	1	2	374.9306999
51	2	30	2	2	373.4083
11	1	11	2	2	373.0794
59	2	28	2	2	371.967143
11	1	30	1	2	371.8567
9	1	1	1	1	371.46
65	2	16	2	2	370.9155
7	1	4	2	1	370.8471848
8	1	31	1	1	370.7745
21	1	5	1	1	370.1453001
2	1	3	2	2	369.502
19	1	16	2	2	369.4782
66	2	5	1	2	368.2508
5	1	24	2	1	367.8923
59	2	32	2	2	367.722074
10	1	8	2	1	366.8769
4	1	1	1	2	366.8291
14	1	21	1	2	366.2468999
52	2	2	2	2	366.0806
20	1	26	1	1	365.3668
4	1	26	1	1	365.0873
57	2	30	1	2	364.8282
22	1	30	2	1	364.5219
13	1	26	2	2	364.4596001
11	1	19	1	1	364.2405
3	1	10	2	2	363.6707
62	2	8	1	2	363.6604
52	2	19	1	2	363.5326
9	1	14	1	2	362.4886
2	1	17	1	2	361.0902999
57	2	32	1	2	360.7518
14	1	25	2	1	359.7911999
54	2	16	2	1	359.6683
57	2	6	2	1	359.4612
21	1	12	1	2	358.9691001
58	2	30	1	1	358.3775
63	2	24	2	1	357.982071
20	1	19	2	2	357.8522
66	2	26	1	1	357.8178
19	1	28	1	2	357.5179
15	1	20	1	1	357.4244999
57	2	2	2	1	356.998
62	2	31	1	1	356.9723
8	1	14	2	1	356.6221
62	2	22	2	2	356.58
15	1	30	1	2	355.6990001
62	2	12	2	1	354.9721
4	1	6	1	2	354.9038
2	1	30	2	1	354.7886
22	1	11	1	1	354.2441
52	2	25	2	1	353.9132
54	2	11	2	1	353.7892
53	2	15	2	2	353.7159
20	1	4	1	2	353.5628
57	2	10	2	2	353.5524
3	1	22	1	1	353.4066
7	1	1	2	1	352.785451
59	2	9	1	2	352.652686
16	1	3	1	2	352.6345
13	1	12	1	2	352.5350001
10	1	20	1	1	351.7088001
9	1	10	1	2	351.1558
16	1	32	1	1	350.5134
58	2	19	2	2	350.406
13	1	6	1	1	350.3347
16	1	30	1	1	350.1721
13	1	16	1	2	350.1173001
57	2	1	2	1	349.9847
16	1	19	2	2	349.0379
67	2	3	1	1	349.0252
63	2	13	1	2	348.8391129
10	1	26	1	2	348.5473001
19	1	29	1	2	348.1637
65	2	6	2	1	346.7908
57	2	3	2	1	346.5427
54	2	31	1	1	346.4404
4	1	27	1	1	345.5933
52	2	5	2	2	344.988
20	1	3	1	2	344.7613
1	1	16	1	2	344.1265
54	2	7	1	2	343.4399
21	1	9	1	2	343.1117
20	1	1	1	2	342.7626
21	1	19	2	1	342.6258999
22	1	5	2	2	341.4781
11	1	23	1	1	341.2883
63	2	19	2	1	340.582561
53	2	13	2	2	340.3326
58	2	18	2	2	339.7936
20	1	29	1	1	339.633
3	1	15	2	2	338.9847998
3	1	16	2	2	338.1788
64	2	2	2	2	337.9573
16	1	31	1	1	337.9189001
21	1	29	2	2	337.194
13	1	13	1	2	337.1504999
10	1	5	2	1	336.0653
66	2	19	2	2	335.5676
5	1	19	2	1	334.5702001
10	1	30	1	2	334.4198
62	2	21	2	2	333.53
53	2	32	1	2	333.3649
59	2	29	2	2	332.623122
10	1	10	2	2	332.3847
20	1	30	1	1	331.8659
66	2	22	2	2	331.5738
10	1	2	2	1	330.9406
53	2	9	2	2	330.4902
9	1	32	2	2	330.0714
12	1	11	2	1	329.7332
66	2	3	1	2	329.0957
66	2	28	1	1	328.7755
54	2	15	2	1	328.5364
54	2	3	1	2	328.5184
1	1	4	1	1	328.4404001
53	2	10	2	2	328.376
19	1	17	1	1	328.2665
20	1	28	1	1	328.2016
9	1	11	1	2	326.4915
22	1	19	1	2	325.4443
53	2	5	2	1	324.6969
52	2	26	2	1	324.3608001
54	2	21	2	2	323.9336
12	1	31	1	1	322.9418001
64	2	14	1	1	322.7137
9	1	3	1	1	322.7082
2	1	14	1	1	322.0054
53	2	8	2	1	321.9637
1	1	15	1	2	321.8549001
1	1	24	2	1	320.5034998
8	1	1	1	2	319.4273
10	1	6	2	1	319.1289001
21	1	10	1	2	319.1239
9	1	24	2	1	319.0888
65	2	7	2	1	319.0757
2	1	12	1	1	318.7191
59	2	30	2	2	318.241419
1	1	28	2	2	318.1296
66	2	15	2	1	318.0668
9	1	16	1	2	317.7502
57	2	28	1	2	317.7098
11	1	18	1	1	317.3774999
57	2	27	1	2	317.1216
7	1	7	2	1	316.8488792
57	2	22	1	1	316.2136
1	1	8	1	1	315.9620999
65	2	5	2	1	315.2759
57	2	13	2	2	315.1953
53	2	11	2	2	314.8975
67	2	25	2	2	314.4118
19	1	30	1	2	314.1676
13	1	10	1	2	314.0714
22	1	23	1	2	313.997
20	1	5	1	2	313.8966
53	2	29	1	2	313.6516
3	1	23	1	1	313.6235001
10	1	31	1	2	313.3634999
57	2	31	1	2	313.1979
58	2	15	2	1	311.8833
14	1	18	1	2	310.968
62	2	15	2	1	310.7912
53	2	16	2	2	310.6792
2	1	9	1	1	310.4993
59	2	8	1	1	310.362596
53	2	28	1	2	310.3558
2	1	10	1	1	310.2501
5	1	28	2	2	309.7736
53	2	6	2	1	309.4362
8	1	30	1	1	308.6636
14	1	28	2	1	308.0584999
58	2	13	2	1	306.3369
3	1	20	1	1	306.1658998
59	2	12	1	2	305.947291
51	2	14	1	2	305.4064
67	2	30	2	2	305.2808
62	2	29	1	1	303.8389
62	2	6	1	2	303.7354
20	1	7	1	2	303.7319
10	1	15	2	2	303.5829
56	2	13	1	1	303.5093
66	2	2	1	2	303.0514
10	1	28	1	2	302.8861999
56	2	26	2	1	302.7441
67	2	1	1	1	302.4242
58	2	2	1	2	302.2965
52	2	14	1	1	301.2589001
9	1	22	2	1	300.9532
20	1	6	1	2	300.5234
1	1	10	1	2	300.3149999
53	2	14	2	2	299.9578
53	2	17	1	1	299.9373
9	1	6	1	1	299.751
10	1	7	2	1	299.4611999
1	1	2	1	1	298.6286001
19	1	22	1	1	298.2976
51	2	13	1	2	298.2508
57	2	18	1	1	297.9648
11	1	4	2	1	297.1078
1	1	1	1	1	295.9252
66	2	4	1	2	295.5923
51	2	22	2	1	295.5582
53	2	3	2	1	295.4879
51	2	29	2	2	295.4174
51	2	12	1	2	295.0596
62	2	26	1	1	294.0998
54	2	2	1	2	293.7473
15	1	28	1	2	293.5977
54	2	4	1	2	292.7798
62	2	4	1	2	292.7279
53	2	19	1	1	292.6707
54	2	23	2	2	292.1565
10	1	18	1	1	291.3475998
16	1	22	2	2	291.1630999
10	1	12	2	2	290.4331002
11	1	21	1	1	289.6381
14	1	19	1	2	288.9234001
1	1	3	1	1	288.4936
10	1	25	1	2	288.3846001
9	1	5	1	1	288.2381
59	2	19	2	1	287.349404
14	1	2	2	2	286.4881
19	1	21	1	1	286.2079
1	1	20	2	1	286.051
53	2	20	1	1	285.5794
1	1	31	2	2	285.2393002
53	2	1	2	1	284.403
16	1	7	1	2	284.3301999
10	1	17	1	1	282.9612999
9	1	12	1	2	282.6334
11	1	26	1	2	282.5505
16	1	28	1	1	282.2995001
10	1	13	2	2	281.9965
52	2	10	1	1	281.0696
66	2	10	2	1	280.6578
10	1	21	1	1	280.6140999
3	1	12	2	2	279.8847
16	1	9	2	1	279.6754
66	2	21	2	2	279.6227
56	2	23	1	2	278.8253
54	2	6	1	2	277.8314
11	1	24	1	1	277.3059
16	1	2	1	2	275.438
1	1	17	2	1	274.8121999
53	2	26	1	2	274.4616
7	1	25	1	2	274.4197146
3	1	28	1	2	274.0359001
16	1	1	1	2	273.8617
1	1	21	2	1	273.5501998
7	1	31	1	2	273.5254381
54	2	1	1	2	271.8278
2	1	2	2	2	271.7777998
67	2	7	1	1	271.5202
53	2	2	2	1	270.9949
51	2	4	1	1	270.5673
63	2	6	1	1	270.194362
53	2	4	2	1	270.1535
53	2	7	2	1	270.008
7	1	23	1	1	269.7344927
58	2	4	1	2	268.9657
7	1	22	1	1	268.811134
15	1	24	1	1	268.6129999
16	1	16	2	1	268.3357
19	1	26	1	2	268.3023
53	2	23	1	1	266.4007
1	1	30	2	2	265.8963001
3	1	6	2	1	265.5579001
14	1	27	2	1	264.2224
67	2	4	1	1	263.9476
53	2	31	1	2	263.6726
51	2	11	1	2	260.9584
53	2	12	2	2	260.9041
12	1	4	1	2	260.868
1	1	23	2	1	260.6376999
56	2	32	2	1	259.9495
1	1	25	2	2	259.5929999
1	1	11	1	2	259.1226001
16	1	8	1	2	258.5627
10	1	24	1	1	258.2667999
66	2	12	2	1	258.1142
10	1	11	2	2	257.3499
53	2	30	1	2	257.3341
53	2	21	1	1	257.1329
51	2	20	2	1	257.0699
54	2	27	1	1	256.7617
53	2	25	1	2	256.6879
62	2	18	2	2	254.7681
62	2	2	1	2	253.6997
22	1	10	1	1	253.2164
3	1	29	1	2	252.9386999
7	1	20	1	1	251.9866752
51	2	18	2	1	251.4312
51	2	16	1	2	250.2664
66	2	14	2	1	250.2002
52	2	21	1	2	249.3800999
9	1	15	1	2	248.6666
54	2	9	2	1	248.3873
52	2	11	1	1	248.3821
3	1	24	1	1	247.8675002
64	2	15	1	1	247.7912
64	2	25	2	1	246.7853
51	2	1	1	1	246.3656
7	1	17	1	1	246.2921312
53	2	27	1	2	245.8756
12	1	19	2	2	244.1848
51	2	21	2	1	243.9091
56	2	10	1	1	243.8879
64	2	26	2	1	243.5901
67	2	11	1	2	241.1241999
66	2	1	1	2	240.9358
1	1	29	2	2	240.6972002
5	1	6	1	1	239.7751
62	2	16	2	1	239.2819
1	1	19	2	1	238.5789999
56	2	17	1	2	238.2475
67	2	16	1	2	238.2378001
66	2	6	1	2	237.4065
52	2	13	1	1	237.3265
64	2	5	2	2	237.3014
62	2	13	2	1	236.9125
67	2	8	1	1	236.5545001
51	2	32	2	2	236.018
12	1	8	1	2	235.8782
3	1	11	2	2	235.5688
67	2	29	2	2	235.3082
56	2	18	1	2	234.8695
54	2	12	2	1	234.5084
51	2	31	2	2	233.4043
53	2	24	1	1	233.3405
16	1	15	2	1	232.8545001
7	1	32	1	2	232.7488246
64	2	8	2	2	231.4921
12	1	2	1	2	229.9442
51	2	2	1	1	229.5019
3	1	18	1	1	228.6431
1	1	9	1	2	228.4522001
64	2	32	2	1	227.9471
7	1	14	2	2	227.7787686
56	2	27	2	1	227.4319
53	2	18	1	1	227.3195
57	2	21	1	1	225.2155
51	2	19	2	1	223.7383
51	2	3	1	1	223.6225
64	2	30	2	1	222.9667
10	1	19	1	1	222.3556999
67	2	22	2	1	222.3113
1	1	12	1	2	219.9781998
9	1	9	1	2	219.7571
16	1	13	2	1	219.5877
16	1	4	1	2	219.3384001
10	1	4	2	1	219.2268998
51	2	7	1	1	218.3858
12	1	18	2	2	218.3673
12	1	30	1	1	218.2683
59	2	5	1	1	217.812841
3	1	26	1	2	217.8044999
12	1	7	1	2	217.7254
1	1	6	1	1	217.4704
64	2	13	1	1	217.2321
7	1	29	1	2	217.1004827
2	1	29	2	1	215.4317
12	1	12	2	1	213.5176
1	1	13	1	2	212.691
1	1	14	1	2	212.2331001
3	1	31	1	2	211.6289001
51	2	10	1	2	207.8817
64	2	17	1	2	206.3141
51	2	17	2	1	206.1461
51	2	28	2	2	205.7115
10	1	23	1	1	205.3469999
64	2	18	1	2	203.5608
67	2	31	2	2	203.0141001
67	2	15	1	2	202.742
64	2	20	1	2	202.6054
51	2	24	2	1	201.5745
51	2	15	1	2	201.3596
10	1	29	1	2	200.8487
3	1	17	1	1	200.4248002
2	1	23	1	2	199.5015999
3	1	7	2	1	199.4586999
7	1	2	2	1	199.3958608
64	2	10	1	1	196.7762
12	1	6	1	2	196.5121001
67	2	12	1	2	193.6695999
7	1	21	1	1	192.9819609
51	2	6	1	1	191.6918
2	1	21	1	2	191.4150999
56	2	16	1	1	190.3681
54	2	10	2	1	190.1621
64	2	1	2	2	189.4923
51	2	5	1	1	187.7818
12	1	3	1	2	185.7756
51	2	8	1	1	184.5829
56	2	12	1	1	183.8385
1	1	32	2	2	183.5838
56	2	5	2	2	180.9551
54	2	18	2	2	177.9165
51	2	23	2	1	177.6451
64	2	9	1	1	177.5093
22	1	21	1	2	175.7903
12	1	16	2	1	175.2987
7	1	15	2	2	174.6157198
67	2	20	2	1	174.2056001
64	2	24	1	2	173.8051
7	1	28	1	2	171.7010884
66	2	13	2	1	171.4441
7	1	18	1	1	170.9945629
3	1	30	1	2	170.9717
7	1	10	2	2	168.5058996
64	2	6	2	2	167.2069
7	1	27	1	2	166.6506287
51	2	27	2	2	165.2149
64	2	22	1	2	164.7199
56	2	4	2	2	163.2255
1	1	26	2	2	163.0481998
67	2	24	2	1	162.8121
64	2	16	1	1	162.4043
2	1	28	2	1	160.4050999
12	1	9	2	1	159.6601
12	1	15	2	1	158.4593
1	1	5	1	1	158.384
3	1	25	1	2	157.3635002
51	2	26	2	2	154.1554
3	1	27	1	2	153.3669999
7	1	19	1	1	151.8328392
51	2	9	1	2	149.7428
7	1	30	1	2	148.2557331
2	1	31	2	1	144.8724
56	2	30	2	1	143.8943
7	1	12	2	2	143.7569792
56	2	31	2	1	143.0829
64	2	12	1	1	142.5973
56	2	8	2	2	140.3313
56	2	20	1	2	140.2205
7	1	11	2	2	139.0764617
67	2	19	2	1	138.4293
7	1	26	1	2	136.9898165
67	2	6	1	1	135.2972999
67	2	14	1	2	132.9181
7	1	16	2	2	131.6652147
56	2	25	2	1	129.551
56	2	7	2	2	129.3455
56	2	9	1	1	128.2148
56	2	11	1	1	128.0509
56	2	29	2	1	124.6701
2	1	19	1	2	121.7807001
56	2	21	1	2	121.3956
56	2	3	2	2	120.6224
2	1	18	1	2	119.7489998
2	1	24	1	2	118.2345001
67	2	21	2	1	111.2825
67	2	32	2	2	109.134
67	2	9	1	2	105.3621001
67	2	26	2	2	102.5263
7	1	24	1	1	100.4331104
56	2	14	1	1	98.834
67	2	18	2	1	98.7955
56	2	28	2	1	98.3788
67	2	23	2	1	98.27919991
67	2	13	1	2	96.98350006
67	2	27	2	2	92.04400005
7	1	3	2	1	91.39668369
67	2	28	2	2	89.7286
67	2	5	1	1	86.35980007
67	2	10	1	2	85.91059991
7	1	13	2	2	83.39737824
5	1	2	1	1	24.13249994
