# Supplementary material for: Code-switching costs from Chinese-English relative clauses processing
Source: Front Psychol. 2023 May 25;14:1144530. doi: 10.3389/fpsyg.2023.1144530 (PMC10249605; doi:10.3389/fpsyg.2023.1144530)
Supplement: Supplementary file 2 [file Data_Sheet_2.zip › data sheets/ex2 sum.csv]

subject	ch1fo2	item	language	agree	rt
18	1	31	2	1	5292.0795
61	2	11	2	2	5284.3822
22	1	8	2	2	5261.7808
21	1	18	2	1	5260.7813
11	1	32	1	2	5241.3795
60	2	12	1	1	5209.8342
5	1	25	2	2	5182.1683
54	2	2	1	2	5130.9067
61	2	20	1	1	5114.3358
62	2	25	1	1	5104.5558
60	2	32	2	1	5083.3667
15	1	10	2	2	5082.964
5	1	20	2	1	5064.5574
58	2	12	2	1	4981.9491
61	2	32	1	2	4958.8558
9	1	31	2	2	4916.6889
6	1	27	2	1	4901.4635
11	1	3	2	1	4874.976
6	1	5	2	2	4867.2211
5	1	31	2	2	4846.6995
58	2	32	1	1	4795.5116
60	2	17	1	2	4771.4779
65	2	19	1	1	4738.3036
61	2	31	1	2	4682.8116
21	1	30	2	2	4679.6207
60	2	19	1	2	4655.9816
8	1	25	1	1	4637.0864
22	1	4	2	2	4620.7883
14	1	13	1	1	4618.8045
65	2	10	2	2	4615.0466
60	2	27	2	1	4606.0639
61	2	30	1	2	4583.885
64	2	2	2	2	4582.7873
22	1	24	1	2	4582.1859
61	2	6	2	1	4542.6984
64	2	3	2	2	4520.6611
16	1	14	2	1	4518.6154
11	1	10	2	2	4470.0532
60	2	18	1	2	4460.7382
14	1	30	2	1	4403.3757
58	2	5	1	2	4400.5932
6	1	30	2	1	4394.3085
60	2	11	1	1	4372.0719
61	2	18	1	1	4358.8423
8	1	28	1	1	4342.7297
22	1	29	2	1	4337.2502
14	1	15	1	1	4336.8721
21	1	26	2	2	4320.3837
11	1	13	2	2	4267.9706
61	2	2	2	1	4266.5271
22	1	7	2	2	4262.2603
2	1	22	1	2	4213.1124
15	1	8	2	1	4212.0377
61	2	3	2	1	4198.6481
61	2	22	1	1	4187.4172
52	2	18	1	2	4187.3503
8	1	17	2	2	4186.1773
60	2	21	1	2	4180.0843
59	2	14	1	2	4160.357198
18	1	13	1	1	4149.4055
4	1	2	1	2	4125.2904
60	2	31	2	1	4099.7061
18	1	10	1	1	4085.7484
15	1	9	2	2	4085.7006
18	1	30	2	1	4076.0257
6	1	3	2	2	4052.7473
18	1	20	1	2	4051.4468
20	1	20	2	2	4046.5574
60	2	23	1	2	4044.5486
64	2	8	2	2	4035.564
60	2	7	2	2	4031.6937
2	1	8	2	2	4028.1893
22	1	18	1	2	4025.4684
62	2	32	1	1	4013.2205
51	2	13	1	2	4012.7897
8	1	4	1	2	4011.5054
58	2	11	2	1	3994.4158
21	1	22	2	1	3990.9582
54	2	26	1	1	3988.3051
11	1	12	2	2	3983.6577
59	2	6	1	1	3980.523099
61	2	14	2	2	3966.1821
54	2	5	1	2	3959.6414
58	2	8	1	2	3938.2306
61	2	5	2	1	3935.1266
52	2	13	1	1	3931.904
54	2	29	1	1	3928.6662
59	2	16	1	2	3916.034751
60	2	28	2	1	3899.2084
60	2	4	2	2	3897.3055
61	2	9	2	2	3895.2147
22	1	20	1	2	3893.8774
2	1	13	1	1	3887.4083
15	1	2	2	1	3867.3044
13	1	20	2	1	3851.4567
61	2	13	2	2	3848.7983
18	1	18	1	2	3844.5348
5	1	4	1	1	3834.7801
62	2	7	1	2	3833.3938
18	1	24	1	2	3832.1739
8	1	8	1	2	3823.9347
22	1	6	2	2	3823.2456
21	1	25	2	2	3814.8247
6	1	1	2	2	3813.3531
58	2	21	2	2	3808.0727
58	2	6	1	2	3796.0078
18	1	8	2	2	3789.3052
15	1	25	1	2	3785.8891
52	2	4	2	2	3781.8012
19	1	14	2	2	3779.3378
59	2	1	1	1	3776.884075
5	1	32	2	2	3774.0993
60	2	3	2	2	3763.925
61	2	16	2	2	3762.7604
21	1	19	2	1	3747.5239
20	1	24	2	2	3743.861
60	2	24	1	2	3735.9153
18	1	19	1	2	3734.2113
58	2	23	2	2	3729.3359
13	1	9	1	2	3693.9866
6	1	26	2	1	3674.7159
59	2	15	1	2	3674.136356
58	2	20	2	2	3670.6824
52	2	15	1	1	3664.5236
64	2	7	2	2	3633.2539
60	2	2	2	2	3632.006
16	1	25	1	1	3615.8064
61	2	26	1	2	3614.2305
20	1	32	1	1	3612.3921
19	1	9	2	2	3596.3668
8	1	29	1	1	3595.1924
61	2	1	2	1	3594.7364
58	2	31	1	1	3589.087
21	1	20	2	1	3574.753
11	1	31	1	2	3555.9697
19	1	3	2	1	3550.4515
15	1	7	2	1	3545.2912
5	1	24	2	1	3545.098
6	1	31	2	1	3519.8626
62	2	24	2	2	3514.6805
52	2	17	1	2	3511.3001
21	1	24	2	1	3483.6057
20	1	17	2	2	3474.5474
61	2	7	2	1	3468.2662
11	1	19	1	1	3462.7571
4	1	6	1	2	3460.9436
59	2	4	1	1	3456.940816
6	1	29	2	1	3453.3872
18	1	29	2	1	3441.0594
21	1	8	1	1	3439.0907
21	1	31	2	2	3435.7757
15	1	14	2	2	3432.1991
65	2	29	1	2	3428.2971
60	2	20	1	2	3421.5342
60	2	30	2	1	3416.3354
18	1	16	1	1	3395.8864
14	1	3	2	2	3392.4237
19	1	12	2	2	3386.9116
3	1	8	2	1	3384.5359
5	1	18	2	1	3379.8981
21	1	32	2	2	3379.6728
58	2	9	2	1	3364.8278
8	1	7	1	2	3364.7542
6	1	4	2	2	3352.2651
13	1	22	2	1	3332.0854
8	1	18	2	2	3329.8091
18	1	9	1	1	3329.4501
63	2	29	2	2	3317.690852
12	1	23	2	2	3317.4501
16	1	6	1	2	3316.6148
52	2	3	2	2	3312.3772
57	2	29	1	2	3310.1541
58	2	28	1	1	3306.9601
60	2	26	2	1	3305.3218
18	1	11	1	1	3300.3018
62	2	3	1	2	3299.5197
63	2	21	2	1	3284.622476
15	1	31	1	2	3263.608
13	1	8	1	1	3256.3102
15	1	1	2	1	3253.2098
13	1	31	2	2	3249.1705
8	1	12	2	1	3247.6658
54	2	25	1	1	3237.1589
52	2	10	1	1	3234.6073
4	1	20	2	2	3232.9349
60	2	9	1	1	3228.4673
18	1	14	1	1	3225.7339
8	1	11	2	1	3203.3409
14	1	1	2	2	3201.3037
57	2	5	2	1	3195.7558
11	1	4	2	1	3193.247
6	1	7	2	2	3191.8538
58	2	19	2	2	3188.7808
8	1	22	2	2	3185.4597
21	1	21	2	1	3181.5394
60	2	5	2	2	3177.6743
11	1	28	1	2	3168.5667
52	2	22	1	2	3167.8758
22	1	14	1	1	3165.3336
62	2	11	2	1	3163.6673
58	2	4	1	2	3161.6408
19	1	4	2	1	3159.8783
21	1	7	1	1	3159.0115
62	2	31	1	1	3156.0153
15	1	32	1	2	3147.2948
57	2	25	1	2	3140.5667
62	2	5	1	2	3125.0823
12	1	5	1	2	3119.2526
22	1	32	2	1	3117.3991
15	1	3	2	1	3109.6681
62	2	26	1	1	3105.7196
6	1	15	1	1	3085.2963
15	1	22	1	1	3081.0858
14	1	4	2	2	3071.4909
14	1	22	1	2	3066.5293
9	1	29	2	2	3062.7767
60	2	10	1	1	3056.5895
59	2	3	1	1	3053.585921
13	1	15	1	2	3048.1288
13	1	4	1	1	3038.1591
62	2	14	2	1	3033.8992
59	2	31	2	2	3019.436623
4	1	22	2	2	3013.4595
54	2	8	1	2	3001.7
61	2	8	2	1	2999.8368
5	1	27	2	2	2998.1049
4	1	24	2	2	2991.3436
22	1	16	1	1	2986.9029
60	2	25	2	1	2983.6834
56	2	15	1	1	2982.4317
4	1	21	2	2	2981.1398
5	1	21	2	1	2971.7899
51	2	30	2	2	2967.7825
59	2	18	2	1	2967.651769
5	1	29	2	2	2965.7276
9	1	25	2	2	2953.5934
61	2	4	2	1	2940.8365
59	2	21	2	1	2933.925315
56	2	22	1	2	2932.0434
19	1	32	1	2	2931.6389
21	1	6	1	1	2931.2452
58	2	14	2	1	2928.9414
16	1	32	1	1	2907.7116
1	1	18	2	1	2904.4356
56	2	6	2	2	2903.644
19	1	1	2	1	2898.4901
4	1	25	1	1	2892.9794
52	2	32	2	1	2879.1696
52	2	12	1	1	2877.3611
20	1	22	2	2	2875.788
52	2	21	1	2	2869.6971
8	1	13	2	1	2869.2067
59	2	10	1	2	2866.174895
65	2	3	2	1	2855.2164
21	1	4	1	1	2854.8071
4	1	8	1	2	2849.5038
58	2	17	2	2	2849.413
62	2	9	2	1	2849.3932
15	1	4	2	1	2846.9536
11	1	5	2	1	2844.442
1	1	27	2	2	2842.5106
16	1	26	1	1	2840.553
58	2	10	2	1	2836.7244
14	1	7	2	2	2831.6588
19	1	8	2	1	2830.4883
11	1	6	2	1	2828.6609
16	1	18	2	2	2824.7215
11	1	1	2	1	2817.8236
52	2	23	1	2	2802.2392
4	1	31	1	1	2798.7903
22	1	22	1	2	2797.5715
13	1	7	1	1	2791.1826
59	2	2	1	1	2787.020843
14	1	9	1	1	2784.2925
4	1	18	2	2	2783.1449
59	2	22	2	1	2780.402552
22	1	5	2	2	2772.2611
59	2	20	2	1	2770.623201
59	2	13	1	2	2768.832348
11	1	27	1	2	2764.2755
11	1	29	1	2	2760.6162
12	1	22	2	2	2757.1992
14	1	32	2	1	2752.2616
21	1	13	1	2	2745.9139
65	2	2	2	1	2742.1816
57	2	8	2	1	2740.2764
57	2	10	2	2	2740.0321
65	2	23	1	1	2739.3458
52	2	16	1	1	2738.2116
52	2	8	2	2	2737.6062
59	2	25	2	2	2730.428412
19	1	7	2	1	2722.1661
62	2	22	2	2	2719.9797
65	2	32	1	2	2717.5751
22	1	12	1	1	2717.2014
54	2	30	1	1	2715.9942
4	1	17	2	2	2711.6103
19	1	2	2	1	2704.6097
5	1	15	1	2	2700.661
65	2	31	1	2	2689.0835
21	1	15	1	2	2688.6544
16	1	13	2	1	2687.0368
4	1	30	1	1	2678.9956
16	1	11	2	1	2669.907
65	2	27	1	2	2669.8279
62	2	1	1	2	2666.0719
65	2	11	2	2	2665.6362
16	1	24	2	2	2664.9732
7	1	5	2	1	2664.859296
52	2	30	2	1	2652.9611
10	1	8	2	1	2638.1698
6	1	11	1	1	2636.8868
15	1	27	1	2	2631.6017
15	1	13	2	2	2629.4188
21	1	16	1	2	2629.0624
57	2	11	2	2	2626.9096
52	2	7	2	2	2618.0579
53	2	22	1	1	2617.2058
6	1	2	2	2	2616.8095
65	2	22	1	1	2616.587
15	1	6	2	1	2612.2746
11	1	15	2	2	2611.5562
14	1	10	1	1	2610.0861
58	2	30	1	1	2608.8102
59	2	9	1	2	2606.834438
54	2	19	2	2	2605.9472
57	2	16	2	2	2597.8273
4	1	16	2	1	2596.1217
6	1	22	1	2	2595.9535
18	1	25	2	1	2592.3987
52	2	9	1	1	2586.3982
6	1	14	1	1	2582.763
21	1	27	2	2	2569.6818
13	1	23	2	1	2565.695
52	2	5	2	2	2559.4292
62	2	4	1	2	2552.3174
8	1	23	2	2	2541.6069
59	2	11	1	2	2540.052455
6	1	32	2	1	2539.0034
52	2	28	2	1	2538.6615
62	2	28	1	1	2538.5004
13	1	1	1	1	2537.6482
52	2	24	1	2	2536.9823
16	1	12	2	1	2532.9079
57	2	7	2	1	2525.2009
62	2	30	1	1	2524.031
52	2	1	2	2	2523.2737
54	2	22	2	2	2521.51
6	1	21	1	2	2519.6315
6	1	28	2	1	2518.9971
2	1	10	1	1	2516.3451
57	2	23	1	1	2515.0983
58	2	18	2	2	2507.9875
58	2	29	1	1	2505.6581
10	1	10	2	2	2504.9564
14	1	17	1	2	2493.849
58	2	1	1	2	2491.8813
2	1	4	2	2	2488.0909
14	1	12	1	1	2485.0723
65	2	30	1	2	2484.9845
14	1	21	1	2	2483.9663
21	1	9	1	2	2476.6067
65	2	20	1	1	2475.511
20	1	8	1	2	2467.2447
57	2	19	1	1	2465.1735
5	1	7	1	1	2462.9669
6	1	25	2	1	2461.2032
64	2	23	1	2	2458.8364
65	2	15	2	2	2452.8083
3	1	14	2	2	2451.2861
19	1	10	2	2	2450.2073
15	1	5	2	1	2447.5304
13	1	2	1	1	2447.1407
54	2	11	2	1	2446.5468
62	2	8	1	2	2444.0425
62	2	6	1	2	2440.8119
65	2	1	2	1	2426.7526
57	2	32	1	2	2423.8161
65	2	8	2	1	2421.7635
21	1	23	2	1	2417.978
15	1	28	1	2	2414.8948
15	1	23	1	1	2411.3964
21	1	17	2	1	2411.0818
4	1	10	2	1	2407.5252
63	2	22	2	1	2403.785698
2	1	30	2	1	2402.5337
57	2	12	2	2	2401.8145
59	2	12	1	2	2398.304567
4	1	23	2	2	2396.336
6	1	9	1	1	2395.5577
57	2	14	2	2	2391.7792
9	1	7	1	1	2387.5117
54	2	31	1	1	2387.2802
13	1	32	2	2	2385.1959
52	2	6	2	2	2383.8952
59	2	30	2	2	2382.721067
59	2	27	2	2	2379.583801
9	1	27	2	2	2377.6761
20	1	9	2	1	2375.1197
65	2	21	1	1	2373.6144
65	2	9	2	2	2370.4467
5	1	14	1	2	2369.5449
9	1	32	2	2	2368.2048
10	1	1	2	1	2366.0272
63	2	14	1	2	2360.919447
15	1	11	2	2	2359.0191
58	2	15	2	1	2357.7715
54	2	17	2	2	2355.9097
6	1	18	1	2	2355.696
59	2	26	2	2	2352.219027
19	1	25	1	2	2347.87
14	1	20	1	2	2343.6355
12	1	24	2	2	2342.981
53	2	10	2	2	2342.7216
59	2	28	2	2	2342.379286
4	1	19	2	2	2342.263
20	1	12	2	1	2342.1703
63	2	25	2	2	2337.668714
8	1	15	2	1	2334.6961
52	2	19	1	2	2331.9477
6	1	23	1	2	2331.3981
6	1	20	1	2	2331.2569
56	2	1	2	2	2329.6791
10	1	31	1	2	2327.8828
57	2	24	1	1	2325.8853
8	1	19	2	2	2318.9422
5	1	16	1	2	2318.9067
22	1	15	1	1	2318.7474
15	1	30	1	2	2317.0713
4	1	29	1	1	2316.6016
11	1	17	1	1	2313.0143
15	1	21	1	1	2311.4881
10	1	14	2	2	2310.725
62	2	27	1	1	2310.2902
8	1	2	1	2	2309.5181
54	2	28	1	1	2306.3644
65	2	12	2	2	2306.1137
14	1	8	2	2	2305.6301
65	2	25	1	2	2305.6193
5	1	11	1	2	2304.1903
62	2	21	2	2	2298.7073
63	2	15	1	2	2298.290329
63	2	27	2	2	2296.421635
19	1	13	2	2	2294.4406
21	1	3	1	1	2293.1667
4	1	14	2	1	2292.1139
54	2	3	1	2	2291.7169
4	1	12	2	1	2285.6945
16	1	21	2	2	2278.9312
14	1	26	2	1	2276.892
20	1	10	2	1	2276.8403
13	1	16	1	2	2275.6781
15	1	15	2	2	2275.1107
58	2	16	2	1	2273.7551
15	1	29	1	2	2270.7961
14	1	14	1	1	2269.4215
65	2	18	1	1	2268.5014
2	1	21	1	2	2268.497
57	2	30	1	2	2265.8022
62	2	20	2	2	2264.3959
53	2	5	2	1	2256.2683
59	2	32	2	2	2254.405798
57	2	20	1	1	2252.7241
8	1	10	2	1	2252.3684
57	2	17	1	1	2249.5763
21	1	1	1	1	2248.0542
54	2	7	1	2	2245.7132
66	2	17	2	2	2242.6741
9	1	20	2	1	2238.6288
5	1	23	2	1	2233.9009
51	2	14	1	2	2233.2345
54	2	1	1	2	2231.3298
54	2	9	2	1	2230.2885
4	1	28	1	1	2229.941
57	2	6	2	1	2228.9464
57	2	9	2	2	2227.8215
19	1	11	2	2	2227.1049
19	1	31	1	2	2222.2419
5	1	3	1	1	2219.7566
4	1	9	2	1	2216.965
57	2	4	2	1	2216.7451
5	1	10	1	2	2215.8346
7	1	26	1	2	2213.698297
59	2	29	2	2	2210.697267
22	1	9	1	1	2210.402
10	1	32	1	2	2208.848
6	1	17	1	2	2202.8366
18	1	23	1	2	2200.7326
22	1	30	2	1	2198.4587
62	2	2	1	2	2194.4482
6	1	12	1	1	2194.3737
4	1	11	2	1	2191.1337
54	2	20	2	2	2189.0639
13	1	17	2	1	2185.7238
63	2	20	2	1	2181.949673
63	2	11	1	2	2181.550268
21	1	14	1	2	2172.8078
20	1	14	2	1	2172.6186
59	2	17	2	1	2164.797897
52	2	29	2	1	2163.8748
62	2	15	2	1	2162.304
59	2	8	1	1	2160.075623
5	1	26	2	2	2158.7042
10	1	3	2	1	2158.3513
4	1	15	2	1	2156.5271
1	1	31	2	2	2153.2626
63	2	7	1	1	2153.028177
9	1	2	1	1	2152.3148
66	2	31	1	1	2150.4101
1	1	20	2	1	2150.4078
20	1	21	2	2	2147.2007
19	1	23	1	1	2145.8542
66	2	11	2	1	2144.5594
5	1	8	1	1	2144.047
57	2	26	1	2	2143.7287
58	2	13	2	1	2137.4275
19	1	5	2	1	2133.8523
11	1	16	2	2	2130.5931
65	2	13	2	2	2129.6721
13	1	11	1	2	2122.3712
4	1	4	1	2	2114.4038
62	2	17	2	2	2114.3387
19	1	15	2	2	2107.8941
57	2	15	2	2	2102.2609
52	2	26	2	1	2098.5699
1	1	3	1	1	2094.9037
53	2	31	1	2	2093.9737
52	2	2	2	2	2091.5357
8	1	21	2	2	2090.921
10	1	9	2	2	2090.2467
66	2	25	1	1	2087.7239
20	1	11	2	1	2087.444
22	1	28	2	1	2086.2523
52	2	25	2	1	2086.1686
16	1	10	2	1	2084.5418
4	1	3	1	2	2083.3282
5	1	28	2	2	2076.5928
11	1	30	1	2	2074.8918
16	1	29	1	1	2072.7281
14	1	31	2	1	2072.6344
16	1	22	2	2	2070.7665
57	2	31	1	2	2069.3357
15	1	26	1	2	2068.4094
57	2	2	2	1	2068.2502
21	1	2	1	1	2064.6069
59	2	23	2	1	2061.192623
53	2	32	1	2	2060.6354
54	2	14	2	1	2054.4339
19	1	18	1	1	2049.84
14	1	5	2	2	2048.5564
63	2	3	1	1	2045.875626
15	1	12	2	2	2044.7049
15	1	16	2	2	2042.6741
3	1	4	2	1	2042.066
54	2	13	2	1	2041.6993
2	1	17	1	2	2038.9086
15	1	19	1	1	2035.9638
20	1	30	1	1	2035.3747
9	1	17	2	1	2030.9063
22	1	23	1	2	2028.2573
53	2	15	2	2	2022.7537
16	1	23	2	2	2022.6885
19	1	6	2	1	2019.2065
65	2	26	1	2	2019.0637
19	1	28	1	2	2011.6467
13	1	28	2	2	2011.0274
58	2	2	1	2	2010.7129
16	1	30	1	1	2009.8826
2	1	27	2	1	2007.0626
20	1	18	2	2	2003.9911
9	1	18	2	1	2003.7518
53	2	28	1	2	2001.0602
65	2	4	2	1	2000.6691
62	2	23	2	2	1998.3423
53	2	30	1	2	1995.105
13	1	14	1	2	1995.0622
66	2	20	2	2	1994.9078
16	1	5	1	2	1993.7788
12	1	17	2	2	1990.8948
5	1	12	1	2	1987.5105
5	1	17	2	1	1978.5231
9	1	4	1	1	1976.9256
2	1	16	1	1	1972.7176
53	2	29	1	2	1971.9013
53	2	9	2	2	1971.711
53	2	14	2	2	1971.0793
63	2	18	2	1	1969.365181
4	1	27	1	1	1967.8931
14	1	11	1	1	1964.1576
6	1	13	1	1	1958.3954
56	2	13	1	1	1954.8871
20	1	16	2	1	1952.5091
65	2	28	1	2	1950.8052
62	2	29	1	1	1948.7359
54	2	23	2	2	1948.4795
12	1	25	1	1	1947.8118
8	1	3	1	2	1945.0223
20	1	2	1	2	1941.5465
66	2	18	2	2	1940.6784
51	2	4	1	1	1938.0541
57	2	1	2	1	1936.6865
8	1	1	1	2	1934.7828
6	1	24	1	2	1932.1649
53	2	27	1	2	1930.1929
13	1	21	2	1	1929.1187
22	1	27	2	1	1928.8304
63	2	8	1	1	1922.336277
22	1	13	1	1	1921.6039
66	2	23	2	2	1920.6869
5	1	1	1	1	1912.3852
63	2	4	1	1	1912.238113
13	1	24	2	1	1911.3049
57	2	28	1	2	1907.8278
65	2	14	2	2	1907.4341
64	2	31	2	1	1901.3845
65	2	5	2	1	1897.0096
13	1	6	1	1	1895.4823
51	2	22	2	1	1893.5614
57	2	3	2	1	1893.4216
53	2	7	2	1	1892.7129
57	2	13	2	2	1890.7447
22	1	2	2	2	1889.6552
9	1	26	2	2	1883.0974
5	1	13	1	2	1882.219
54	2	15	2	1	1880.7494
53	2	25	1	2	1876.8189
4	1	5	1	2	1875.3609
21	1	11	1	2	1874.398
57	2	18	1	1	1874.3698
65	2	16	2	2	1873.2596
12	1	1	1	2	1869.397
15	1	18	1	1	1859.6262
66	2	29	1	1	1856.3982
57	2	27	1	2	1853.3492
63	2	16	1	2	1852.690908
22	1	17	1	2	1852.0775
65	2	17	1	1	1851.3765
14	1	24	1	2	1843.9305
53	2	19	1	1	1843.6654
16	1	20	2	2	1841.4943
59	2	24	2	1	1839.868802
51	2	25	2	2	1839.4618
12	1	20	2	2	1838.738
53	2	6	2	1	1831.7716
20	1	23	2	2	1828.8965
65	2	24	1	1	1828.6966
63	2	31	2	2	1828.486381
5	1	9	1	2	1827.1355
53	2	11	2	2	1825.3126
3	1	1	2	1	1824.9646
56	2	26	2	1	1824.5545
63	2	30	2	2	1817.90094
19	1	19	1	1	1814.4633
19	1	29	1	2	1812.4933
51	2	20	2	1	1812.1286
21	1	28	2	2	1809.5587
66	2	30	1	1	1809.5472
16	1	9	2	1	1809.2281
63	2	1	1	1	1808.417644
59	2	5	1	1	1808.075267
2	1	28	2	1	1807.6031
14	1	16	1	1	1805.2598
13	1	13	1	2	1804.4996
3	1	13	2	2	1803.3626
8	1	5	1	2	1800.3185
66	2	4	1	2	1799.8802
53	2	23	1	1	1798.7866
53	2	26	1	2	1798.4779
22	1	26	2	1	1794.2387
20	1	26	1	1	1788.5343
3	1	5	2	1	1787.1777
63	2	2	1	1	1784.417577
54	2	6	1	2	1782.0499
20	1	15	2	1	1781.9318
53	2	20	1	1	1779.8562
56	2	32	2	1	1779.7826
54	2	16	2	1	1778.5524
21	1	12	1	2	1773.1302
12	1	26	1	1	1766.5216
59	2	19	2	1	1764.793499
57	2	22	1	1	1763.8406
1	1	22	2	1	1763.4249
21	1	29	2	2	1762.7368
66	2	22	2	2	1754.1173
5	1	22	2	1	1750.0684
9	1	14	1	2	1748.8978
53	2	12	2	2	1744.9252
62	2	12	2	1	1744.8943
64	2	27	2	1	1743.8519
9	1	23	2	1	1739.045
14	1	18	1	2	1735.9528
9	1	28	2	2	1735.6239
51	2	3	1	1	1735.3707
11	1	26	1	2	1732.7399
19	1	16	2	2	1730.236
20	1	13	2	1	1729.1458
64	2	16	1	1	1728.1736
4	1	7	1	2	1728.0562
51	2	24	2	1	1727.9268
53	2	16	2	2	1725.6547
54	2	12	2	1	1723.422
53	2	13	2	2	1723.4029
6	1	19	1	2	1719.7769
22	1	25	2	1	1716.8114
14	1	25	2	1	1716.682
51	2	29	2	2	1713.1882
2	1	20	1	2	1709.677
2	1	31	2	1	1707.7504
13	1	12	1	2	1707.659
63	2	9	1	2	1706.143104
57	2	21	1	1	1705.7298
53	2	1	2	1	1703.5203
8	1	9	2	1	1700.1043
11	1	11	2	2	1699.4938
19	1	27	1	2	1698.9138
63	2	28	2	2	1696.853476
7	1	8	2	1	1688.311922
53	2	21	1	1	1687.9838
3	1	10	2	2	1686.9909
13	1	26	2	2	1683.73
14	1	23	1	2	1682.4851
13	1	19	2	1	1681.1491
13	1	3	1	1	1678.2752
4	1	32	1	1	1672.6588
16	1	27	1	1	1670.9337
63	2	5	1	1	1670.752117
10	1	27	1	2	1670.2424
53	2	17	1	1	1667.788
15	1	17	1	1	1664.3874
20	1	31	1	1	1662.5106
10	1	28	1	2	1659.1412
53	2	8	2	1	1658.5183
14	1	2	2	2	1656.1602
9	1	21	2	1	1655.8445
63	2	26	2	2	1654.246539
21	1	10	1	2	1651.9505
54	2	21	2	2	1649.3956
9	1	16	1	2	1648.1826
54	2	4	1	2	1644.567
53	2	3	2	1	1643.8991
53	2	2	2	1	1636.4242
6	1	10	1	1	1634.9093
65	2	7	2	1	1632.6831
20	1	4	1	2	1629.9274
2	1	7	2	2	1625.8231
13	1	5	1	1	1624.0183
16	1	2	1	2	1620.742
14	1	27	2	1	1620.7014
63	2	12	1	2	1617.930425
10	1	5	2	1	1616.669
16	1	3	1	2	1614.9938
62	2	18	2	2	1609.7903
9	1	1	1	1	1606.5357
19	1	24	1	1	1605.3383
64	2	28	2	1	1605.0142
10	1	19	1	1	1604.188
52	2	14	1	1	1600.2491
21	1	5	1	1	1597.891
22	1	11	1	1	1593.2541
63	2	23	2	1	1592.668749
4	1	1	1	2	1587.1263
8	1	16	2	1	1586.6764
54	2	27	1	1	1584.1687
16	1	19	2	2	1583.9796
11	1	18	1	1	1583.4762
11	1	24	1	1	1578.7606
6	1	16	1	1	1575.8103
10	1	15	2	2	1570.6576
14	1	28	2	1	1570.6194
12	1	32	1	1	1570.4984
51	2	16	1	2	1567.2696
9	1	19	2	1	1563.1625
20	1	19	2	2	1558.8704
20	1	29	1	1	1556.1371
51	2	18	2	1	1552.0624
8	1	30	1	1	1543.3586
1	1	24	2	1	1538.4914
51	2	31	2	2	1536.978
63	2	6	1	1	1536.498768
63	2	10	1	2	1536.036134
9	1	3	1	1	1533.3052
20	1	3	1	2	1532.9094
62	2	13	2	1	1530.8747
63	2	17	2	1	1529.859408
1	1	16	1	2	1527.6029
51	2	11	1	2	1526.7519
20	1	28	1	1	1522.6948
20	1	1	1	2	1520.8377
51	2	15	1	2	1520.3493
53	2	4	2	1	1520.111
2	1	32	2	1	1517.8476
4	1	26	1	1	1517.0614
19	1	17	1	1	1516.4696
52	2	11	1	1	1515.311
3	1	9	2	2	1515.0592
7	1	19	1	1	1510.706299
51	2	1	1	1	1507.7377
2	1	11	1	1	1507.5164
9	1	13	1	2	1507.4449
3	1	32	1	2	1503.0359
1	1	28	2	2	1498.816
63	2	32	2	2	1495.34533
64	2	14	1	1	1495.0939
62	2	16	2	1	1494.0041
3	1	3	2	1	1493.4268
7	1	4	2	1	1487.672798
11	1	23	1	1	1486.0072
56	2	27	2	1	1482.8797
66	2	26	1	1	1480.6503
66	2	8	1	2	1475.1554
51	2	12	1	2	1472.4088
2	1	5	2	2	1470.7015
53	2	24	1	1	1460.7751
51	2	28	2	2	1460.4889
9	1	8	1	1	1458.8686
51	2	7	1	1	1457.6833
1	1	4	1	1	1452.7171
9	1	22	2	1	1452.1299
63	2	19	2	1	1451.644508
51	2	21	2	1	1451.1934
11	1	20	1	1	1448.9341
64	2	21	1	2	1448.5543
54	2	18	2	2	1448.3037
63	2	24	2	1	1444.853836
1	1	30	2	2	1443.352
53	2	18	1	1	1437.716
2	1	25	2	1	1437.0741
1	1	25	2	2	1436.5142
3	1	2	2	1	1434.6672
7	1	10	2	2	1432.656189
66	2	19	2	2	1430.174
9	1	10	1	2	1429.9724
63	2	13	1	2	1428.787769
10	1	26	1	2	1421.9872
51	2	8	1	1	1417.6655
15	1	20	1	1	1416.6424
7	1	9	2	2	1416.030601
54	2	10	2	1	1414.9562
9	1	24	2	1	1414.3414
8	1	14	2	1	1412.2737
64	2	25	2	1	1404.1883
8	1	31	1	1	1400.3102
51	2	17	2	1	1400.0471
3	1	15	2	2	1399.2089
3	1	16	2	2	1397.5303
2	1	14	1	1	1395.6094
66	2	5	1	2	1391.0041
56	2	18	1	2	1386.9217
20	1	5	1	2	1385.9988
12	1	7	1	2	1377.3254
10	1	2	2	1	1375.9052
22	1	21	1	2	1373.0804
11	1	21	1	1	1368.973
10	1	12	2	2	1367.1309
11	1	22	1	1	1367.1241
16	1	31	1	1	1366.5059
51	2	10	1	2	1365.8368
14	1	19	1	2	1365.7508
2	1	9	1	1	1362.4116
67	2	25	2	2	1360.1609
9	1	11	1	2	1358.2241
19	1	20	1	1	1357.9026
5	1	5	1	1	1356.6042
5	1	19	2	1	1349.2864
19	1	26	1	2	1348.197
12	1	2	1	2	1344.8526
12	1	11	2	1	1339.0991
56	2	12	1	1	1331.9749
51	2	19	2	1	1326.3021
56	2	17	1	2	1315.2683
10	1	6	2	1	1311.8494
9	1	5	1	1	1311.2302
51	2	2	1	1	1309.5141
10	1	22	1	1	1306.8562
19	1	30	1	2	1305.2162
10	1	8	2	2	1303.3168
66	2	28	1	1	1299.8665
22	1	10	1	1	1295.7636
7	1	14	2	2	1293.589992
51	2	32	2	2	1292.0779
10	1	13	2	2	1290.528
1	1	1	1	1	1290.0591
20	1	27	1	1	1289.7514
51	2	27	2	2	1288.6218
16	1	16	2	1	1285.3072
1	1	21	2	1	1282.3607
66	2	27	1	1	1282.2625
10	1	21	1	1	1281.9703
65	2	6	2	1	1280.5374
64	2	20	1	2	1275.7043
66	2	3	1	2	1274.9939
3	1	19	1	1	1266.8649
1	1	23	2	1	1266.6279
66	2	14	2	1	1264.3715
1	1	17	2	1	1261.6176
67	2	7	1	1	1261.5674
16	1	28	1	1	1261.4205
16	1	4	1	2	1260.3768
15	1	24	1	1	1257.1853
13	1	10	1	2	1251.2588
12	1	28	1	1	1250.4176
16	1	7	1	2	1238.6781
12	1	10	2	1	1236.999
56	2	10	1	1	1229.5046
66	2	12	2	1	1224.6163
2	1	29	2	1	1211.5543
1	1	19	2	1	1210.3147
66	2	10	2	1	1200.7215
9	1	12	1	2	1199.1809
64	2	32	2	1	1195.8221
12	1	27	1	1	1195.7707
12	1	13	2	1	1187.6442
19	1	21	1	1	1186.8048
56	2	16	1	1	1185.8366
20	1	7	1	2	1182.8354
3	1	22	1	1	1177.4995
3	1	28	1	2	1177.2453
7	1	7	2	1	1177.109515
56	2	5	2	2	1173.1931
12	1	14	2	1	1169.8342
19	1	22	1	1	1166.3645
10	1	18	1	1	1166.346
20	1	6	1	2	1163.5636
51	2	23	2	1	1159.5101
67	2	4	1	1	1159.0584
2	1	2	2	2	1155.4777
12	1	21	2	2	1154.4189
3	1	31	1	2	1152.9408
10	1	7	2	1	1151.4621
3	1	6	2	1	1150.0818
66	2	21	2	2	1149.9093
9	1	15	1	2	1145.8182
16	1	1	1	2	1140.1198
3	1	23	1	1	1130.7245
1	1	15	1	2	1127.9285
7	1	3	2	1	1126.861098
3	1	12	2	2	1121.0991
3	1	20	1	1	1119.36
10	1	20	1	1	1117.6998
10	1	25	1	2	1114.7549
9	1	6	1	1	1113.3352
67	2	1	1	1	1113.2719
16	1	15	2	1	1105.9764
12	1	8	1	2	1105.6063
67	2	16	1	2	1102.1742
64	2	13	1	1	1102.0871
66	2	2	1	2	1101.7424
1	1	8	1	1	1101.0733
1	1	10	1	2	1098.4481
7	1	32	1	2	1094.762944
1	1	29	2	2	1093.7199
22	1	19	1	2	1090.8843
2	1	12	1	1	1090.4296
51	2	5	1	1	1090.0237
10	1	11	2	2	1088.0502
7	1	1	2	1	1087.840106
16	1	8	1	2	1087.6884
1	1	32	2	2	1082.9254
64	2	6	2	2	1079.0827
2	1	23	1	2	1073.1777
10	1	24	1	1	1071.6181
64	2	1	2	2	1067.7215
67	2	3	1	1	1064.5808
66	2	15	2	1	1063.8141
64	2	5	2	2	1063.6773
10	1	30	1	2	1063.63
66	2	13	2	1	1062.792
3	1	26	1	2	1062.6622
3	1	11	2	2	1062.1448
12	1	4	1	2	1061.3184
10	1	17	1	1	1060.1294
67	2	30	2	2	1059.4331
2	1	18	1	2	1054.8162
1	1	2	1	1	1044.1904
3	1	29	1	2	1042.034
51	2	26	2	2	1039.8173
12	1	15	2	1	1039.6452
1	1	13	1	2	1038.8387
7	1	13	2	2	1038.41882
10	1	29	1	2	1035.0307
51	2	6	1	1	1029.4244
5	1	2	1	1	1019.4755
1	1	14	1	2	1017.7151
12	1	12	2	1	1013.2955
12	1	31	1	1	1004.7591
66	2	1	1	2	1000.8713
5	1	6	1	1	986.3973
3	1	7	2	1	985.8974
67	2	20	2	1	984.8616002
1	1	11	1	2	980.4975998
3	1	24	1	1	973.1245004
3	1	30	1	2	972.0968001
7	1	6	2	1	965.3977863
2	1	3	2	2	957.7710998
67	2	24	2	1	954.5692001
1	1	12	1	2	952.5845998
56	2	30	2	1	951.9699
51	2	9	1	2	949.4497
12	1	19	2	2	944.8028
10	1	23	1	1	940.9753997
7	1	20	1	1	936.5149219
56	2	4	2	2	929.7738
1	1	9	1	2	927.7375001
7	1	23	1	1	927.3891104
56	2	23	1	2	924.9769
9	1	9	1	2	923.8849
56	2	8	2	2	922.7003
7	1	28	1	2	919.9851339
66	2	6	1	2	919.6988
7	1	17	1	1	918.1200264
7	1	31	1	2	916.9250916
10	1	4	2	1	909.3797999
12	1	30	1	1	908.2388
1	1	6	1	1	900.1197998
64	2	24	1	2	899.9902
56	2	31	2	1	893.0015
7	1	21	1	1	888.4254275
64	2	18	1	2	887.0315
7	1	22	1	1	885.3239005
67	2	22	2	1	879.3905
3	1	25	1	2	878.1370002
12	1	18	2	2	878.0388
12	1	16	2	1	875.1353
1	1	26	2	2	865.3248997
64	2	26	2	1	856.9957
56	2	20	1	2	856.2904
67	2	29	2	2	855.0484999
67	2	15	1	2	852.9133999
67	2	11	1	2	842.4098999
3	1	18	1	1	842.1861003
67	2	8	1	1	842.0524
64	2	12	1	1	841.0898
7	1	18	1	1	834.3959015
7	1	29	1	2	827.7489166
56	2	29	2	1	817.3686
3	1	27	1	2	806.4157002
12	1	6	1	2	799.0832001
7	1	25	1	2	797.0556876
12	1	3	1	2	795.5581
3	1	17	1	1	793.081
64	2	30	2	1	792.1455
56	2	21	1	2	792.0746
64	2	15	1	1	791.6928
7	1	15	2	2	790.6088565
64	2	9	1	1	779.2036
7	1	11	2	2	775.8795964
56	2	11	1	1	774.3258
67	2	18	2	1	773.1882998
56	2	9	1	1	765.3064
64	2	17	1	2	763.7354
56	2	14	1	1	754.8351
2	1	19	1	2	747.9108005
64	2	22	1	2	741.8855
56	2	28	2	1	736.5901
56	2	25	2	1	734.5132
64	2	10	1	1	730.3899
56	2	3	2	2	720.7716
67	2	31	2	2	719.2417001
12	1	9	2	1	712.3953
1	1	5	1	1	706.1116002
67	2	17	2	1	693.1984
2	1	24	1	2	689.6635004
56	2	7	2	2	686.8791
67	2	12	1	2	686.0695999
7	1	16	2	2	672.0857855
7	1	2	2	1	663.7246638
7	1	24	1	1	591.5431637
67	2	21	2	1	571.7607
67	2	19	2	1	568.5377
7	1	12	2	2	557.492228
7	1	27	1	2	536.379861
7	1	30	1	2	520.2161659
67	2	32	2	2	453.6967999
67	2	6	1	1	443.5778998
67	2	9	1	2	433.9931001
67	2	5	1	1	432.9928001
67	2	14	1	2	429.9548999
67	2	26	2	2	408.8451001
67	2	27	2	2	400.9019001
67	2	23	2	1	383.2707
67	2	10	1	2	375.5925
67	2	13	1	2	365.8181001
67	2	28	2	2	360.3775
