# Supplementary material for: Code-switching costs from Chinese-English relative clauses processing
Source: Front Psychol. 2023 May 25;14:1144530. doi: 10.3389/fpsyg.2023.1144530 (PMC10249605; doi:10.3389/fpsyg.2023.1144530)
Supplement: Supplementary file 2 [file Data_Sheet_2.zip › data sheets/ex2 v.csv]

subject	ch1fo2	item	language	agree	rt
5	1	20	2	1	910.9041999
6	1	27	2	1	906.1982
13	1	31	2	2	905.7665
4	1	25	1	1	904.0309
14	1	20	1	2	892.0193
65	2	23	1	1	891.7229
8	1	25	1	1	891.6623
2	1	27	2	1	884.5066
9	1	25	2	2	882.6429
61	2	11	2	2	880.3889
14	1	31	2	1	877.7817
61	2	32	1	2	877.2553
64	2	3	2	2	874.2967
61	2	22	1	1	869.5651
58	2	25	1	1	869.4808
58	2	24	2	2	869.4044
4	1	24	2	2	868.4386
16	1	18	2	2	867.1505001
11	1	6	2	1	865.8336
60	2	32	2	1	863.0467
18	1	20	1	2	861.8835999
18	1	18	1	2	860.5328
61	2	30	1	2	860.4507
20	1	22	2	2	856.7639
19	1	4	2	1	853.2625
21	1	25	2	2	847.2883999
15	1	13	2	2	847.1266001
21	1	20	2	1	845.7988
2	1	13	1	1	840.4073
22	1	4	2	2	836.4212
16	1	9	2	1	832.1619
11	1	19	1	1	828.6803
16	1	11	2	1	822.2847
18	1	13	1	1	821.1814
65	2	32	1	2	818.5479
11	1	1	2	1	816.8559
5	1	28	2	2	815.6263999
65	2	27	1	2	814.2318
4	1	20	2	2	803.7107
65	2	20	1	1	799.4996
11	1	2	2	1	798.8943
21	1	18	2	1	794.034
6	1	28	2	1	789.5836
5	1	25	2	2	786.0567
60	2	20	1	2	781.7865
15	1	6	2	1	780.1519
60	2	15	1	1	777.6135
8	1	1	1	2	774.3308
21	1	22	2	1	771.4114001
5	1	12	1	2	768.7405001
19	1	13	2	2	768.327
16	1	22	2	2	768.2373
21	1	16	1	2	764.5927001
2	1	26	2	1	763.3988
2	1	17	1	2	762.7611002
14	1	8	2	2	757.0639
15	1	1	2	1	755.6329001
18	1	10	1	1	749.567
5	1	18	2	1	749.2943
21	1	3	1	1	740.2897
54	2	9	2	1	739.1362
4	1	16	2	1	734.7663
19	1	12	2	2	726.3013
64	2	31	2	1	723.0319
18	1	14	1	1	722.7537
4	1	18	2	2	720.916
16	1	21	2	2	715.6288
65	2	25	1	2	709.5858
18	1	24	1	2	706.7773
60	2	13	1	1	705.1749
60	2	16	1	1	705.0008
13	1	27	2	2	703.0873999
16	1	6	1	2	697.3841001
18	1	11	1	1	695.016
18	1	30	2	1	693.223
8	1	18	2	2	691.2475
14	1	13	1	1	690.1828999
6	1	29	2	1	688.9245
65	2	18	1	1	686.9785
52	2	32	2	1	685.6666
11	1	16	2	2	680.9755
59	2	31	2	2	677.828268
15	1	32	1	2	675.8865
58	2	20	2	2	675.7355
61	2	17	1	1	673.8556
13	1	24	2	1	670.0644
60	2	14	1	1	669.3146
10	1	27	1	2	666.9689
19	1	15	2	2	661.6112
53	2	10	2	2	661.139
6	1	21	1	2	660.2515
20	1	24	2	2	659.7694
60	2	5	2	2	658.4623
14	1	2	2	2	658.4415
65	2	21	1	1	657.61
21	1	14	1	2	656.9538
4	1	22	2	2	656.7343
60	2	12	1	1	654.1482
65	2	22	1	1	653.1864
58	2	11	2	1	653.1639
62	2	25	1	1	652.648
13	1	4	1	1	651.9563999
11	1	32	1	2	651.0695
19	1	32	1	2	647.7494
2	1	20	1	2	647.2457
19	1	18	1	1	646.1602
65	2	10	2	2	646.1208
15	1	11	2	2	645.5060999
57	2	29	1	2	645.5039
14	1	7	2	2	642.1901
15	1	14	2	2	642.1516
18	1	16	1	1	634.7794
19	1	9	2	2	633.4949
20	1	28	1	1	633.1969
59	2	10	1	2	632.68737
59	2	7	1	1	629.926349
62	2	15	2	1	629.4152
15	1	23	1	1	628.6689
16	1	23	2	2	627.2327
63	2	7	1	1	625.016344
11	1	31	1	2	624.4042
13	1	16	1	2	623.5017
8	1	4	1	2	616.1626
14	1	10	1	1	613.6571
22	1	9	1	1	613.4659
6	1	11	1	1	611.2487
11	1	3	2	1	610.497
65	2	30	1	2	610.2245
15	1	15	2	2	608.3973
62	2	14	2	1	608.1731
15	1	3	2	1	608.0453
9	1	29	2	2	606.9451
14	1	26	2	1	605.8698
60	2	27	2	1	604.7841
18	1	9	1	1	603.9005
8	1	15	2	1	602.4986
22	1	22	1	2	600.2893
8	1	19	2	2	599.3959
22	1	16	1	1	598.7088
59	2	16	1	2	598.372186
1	1	18	2	1	597.7217001
7	1	13	2	2	597.0418308
62	2	32	1	1	596.3965
21	1	17	2	1	594.7685
60	2	28	2	1	594.4845
58	2	31	1	1	594.419
4	1	31	1	1	593.1943
57	2	16	2	2	592.5992
60	2	9	1	1	592.4919
21	1	29	2	2	592.3185999
20	1	17	2	2	588.8036
6	1	4	2	2	588.3519
4	1	12	2	1	585.8813
57	2	5	2	1	585.7005
7	1	3	2	1	585.3884372
19	1	29	1	2	583.7871
16	1	24	2	2	583.552
60	2	24	1	2	582.9639
66	2	17	2	2	582.561
3	1	1	2	1	580.2847999
10	1	28	1	2	579.3836999
15	1	22	1	1	579.2352
10	1	15	2	2	578.5606999
10	1	5	2	1	576.1994
16	1	27	1	1	574.2217
19	1	5	2	1	574.1102
58	2	2	1	2	573.4991
13	1	21	2	1	572.1724
58	2	21	2	2	572.0339
11	1	29	1	2	570.8246
60	2	18	1	2	570.7178
11	1	8	2	1	569.908
18	1	25	2	1	569.8681
14	1	27	2	1	569.2822001
21	1	21	2	1	568.4046
59	2	1	1	1	565.898849
61	2	2	2	1	565.6988
57	2	30	1	2	563.7925
62	2	2	1	2	560.2973
8	1	17	2	2	559.8993
1	1	16	1	2	559.6822
58	2	22	2	2	557.9915
60	2	21	1	2	557.981
8	1	7	1	2	557.1246
22	1	15	1	1	555.3674
13	1	9	1	2	553.7658
12	1	26	1	1	553.6482
4	1	8	1	2	552.0791
18	1	23	1	2	549.0911
61	2	26	1	2	545.8848
21	1	13	1	2	545.1875
62	2	5	1	2	544.2513
19	1	11	2	2	544.1391
5	1	14	1	2	542.7680999
13	1	14	1	2	542.1938
2	1	30	2	1	542.0997001
58	2	8	1	2	541.8918
15	1	31	1	2	540.6031
14	1	21	1	2	540.1025
6	1	14	1	1	539.9534
6	1	5	2	2	539.682
5	1	26	2	2	539.069
60	2	31	2	1	538.5426
58	2	10	2	1	538.0375
22	1	21	1	2	536.9561
59	2	9	1	2	536.760861
6	1	7	2	2	536.1292
8	1	12	2	1	531.8055
65	2	31	1	2	531.0085
6	1	24	1	2	530.2796
60	2	29	2	1	528.126
21	1	6	1	1	527.5649
54	2	25	1	1	526.3027
2	1	28	2	1	525.8136999
13	1	15	1	2	525.6869
21	1	23	2	1	525.3768
6	1	15	1	1	521.6213
14	1	18	1	2	521.2186
20	1	15	2	1	519.666
8	1	32	1	1	519.0483
3	1	13	2	2	517.2856001
20	1	21	2	2	517.0384
60	2	26	2	1	516.831
58	2	5	1	2	516.5292
54	2	32	1	1	516.2363
61	2	14	2	2	515.7172
9	1	22	2	1	514.7834001
14	1	15	1	1	514.0804
12	1	20	2	2	512.7955
11	1	23	1	1	512.7438
3	1	8	2	1	512.6503999
4	1	10	2	1	511.8894
22	1	14	1	1	511.6107
11	1	26	1	2	511.5627
58	2	28	1	1	511.3519
7	1	32	1	2	511.0304794
6	1	18	1	2	510.8332
65	2	4	2	1	510.3954
66	2	22	2	2	510.3658
14	1	5	2	2	509.9802001
52	2	5	2	2	509.9534
4	1	17	2	2	509.3991
5	1	21	2	1	509.0292
8	1	20	2	2	507.1287
16	1	10	2	1	506.3442001
62	2	26	1	1	506.1485
7	1	10	2	2	505.1764111
8	1	23	2	2	503.1638
61	2	4	2	1	502.5074
8	1	13	2	1	502.422
19	1	14	2	2	500.6884
20	1	32	1	1	500.5735
65	2	8	2	1	499.6616
4	1	11	2	1	499.5389
63	2	22	2	1	499.3589789
56	2	15	1	1	498.8545
4	1	3	1	2	497.5554
4	1	30	1	1	496.9775
7	1	19	1	1	495.3111428
53	2	14	2	2	494.6773
10	1	31	1	2	493.8924999
1	1	24	2	1	492.8265999
11	1	5	2	1	492.5845
22	1	24	1	2	491.4125
8	1	26	1	1	491.0698
21	1	1	1	1	490.6224
5	1	1	1	1	490.6213999
9	1	3	1	1	490.5835
14	1	25	2	1	489.1072999
63	2	4	1	1	487.270609
54	2	30	1	1	485.8494
5	1	10	1	2	485.5267
22	1	17	1	2	484.21
63	2	21	2	1	483.3242371
5	1	9	1	2	483.1168001
52	2	30	2	1	482.6496
59	2	20	2	1	482.582961
14	1	17	1	2	482.4698999
12	1	2	1	2	482.1841
11	1	30	1	2	481.7645
60	2	30	2	1	481.6618
6	1	17	1	2	479.9714
60	2	25	2	1	479.438
15	1	30	1	2	479.385
64	2	25	2	1	479.1278
21	1	11	1	2	479.0342
8	1	21	2	2	478.9178
19	1	23	1	1	478.507
52	2	4	2	2	477.7646
62	2	4	1	2	476.1986
6	1	9	1	1	476.1584
20	1	11	2	1	476.083
63	2	18	2	1	474.8942141
12	1	17	2	2	474.6853
9	1	4	1	1	473.6618
21	1	15	1	2	473.3163
1	1	22	2	1	472.9000998
15	1	26	1	2	472.7800001
14	1	19	1	2	472.6442
6	1	25	2	1	472.5788
20	1	9	2	1	471.6578
3	1	14	2	2	471.6073
10	1	10	2	2	471.2133
64	2	14	1	1	471.0285
60	2	23	1	2	469.715
5	1	22	2	1	468.3837
7	1	8	2	1	467.7617812
13	1	8	1	1	467.4579001
63	2	31	2	2	467.2073689
9	1	20	2	1	466.5591
5	1	4	1	1	466.2681
4	1	27	1	1	465.9297
1	1	30	2	2	464.9550999
10	1	14	2	2	464.7677001
8	1	6	1	2	464.1939
54	2	28	1	1	463.78
60	2	4	2	2	463.2395
60	2	3	2	2	462.3538
65	2	9	2	2	461.9115
5	1	17	2	1	461.8581
52	2	19	1	2	461.5437001
61	2	18	1	1	460.787
65	2	2	2	1	460.1593
9	1	1	1	1	460.0446
6	1	19	1	2	459.945
11	1	28	1	2	459.0790001
13	1	22	2	1	458.3372
13	1	29	2	2	458.0676
16	1	25	1	1	456.5657
63	2	14	1	2	456.035986
66	2	20	2	2	455.3454
16	1	26	1	1	454.5311
3	1	5	2	1	453.4481999
9	1	18	2	1	453.2453
60	2	8	2	2	452.3885
14	1	3	2	2	451.9804
7	1	4	2	1	451.366712
5	1	11	1	2	450.8067999
60	2	7	2	2	450.7181
15	1	21	1	1	449.1566001
57	2	10	2	2	449.054
4	1	19	2	2	448.6257
58	2	12	2	1	448.4648
63	2	27	2	2	447.740744
22	1	13	1	1	447.5056
64	2	16	1	1	446.8212
14	1	22	1	2	446.4705
61	2	5	2	1	445.6536
63	2	11	1	2	444.213697
5	1	16	1	2	443.4375999
6	1	23	1	2	443.1421
16	1	3	1	2	442.3157
4	1	4	1	2	442.0689
57	2	6	2	1	440.478
9	1	21	2	1	439.6798
2	1	9	1	1	439.0393
4	1	29	1	1	438.6267
6	1	32	2	1	437.9248
4	1	28	1	1	437.5927
5	1	7	1	1	437.1248999
60	2	10	1	1	436.3692
63	2	25	2	2	436.341224
13	1	18	2	1	436.2557001
63	2	20	2	1	435.848881
8	1	8	1	2	435.1513
10	1	9	2	2	435.1285
15	1	27	1	2	434.9026
21	1	2	1	1	434.1208
8	1	2	1	2	434.0268
54	2	1	1	2	433.4078
4	1	9	2	1	432.7897
61	2	28	1	2	432.5961
6	1	22	1	2	432.5879
12	1	5	1	2	432.1448
62	2	3	1	2	430.4932
5	1	32	2	2	428.88
19	1	3	2	1	428.4143
15	1	19	1	1	428.042
62	2	6	1	2	427.1605
63	2	1	1	1	426.215887
22	1	3	2	2	425.297
65	2	3	2	1	424.9805
8	1	27	1	1	424.9548
64	2	23	1	2	424.9055
6	1	3	2	2	423.3239
63	2	3	1	1	422.890472
21	1	12	1	2	422.5746001
63	2	16	1	2	422.414135
52	2	3	2	2	421.7454001
52	2	26	2	1	420.959
19	1	16	2	2	420.8226
61	2	25	1	2	420.5156
65	2	16	2	2	420.0805
20	1	26	1	1	419.8664
52	2	8	2	2	419.4964999
54	2	7	1	2	418.1592
57	2	7	2	1	418.1274
63	2	2	1	1	418.0856609
63	2	30	2	2	417.397615
1	1	27	2	2	415.9295
63	2	8	1	1	415.923182
19	1	8	2	1	415.8533
65	2	26	1	2	415.8042
52	2	18	1	2	415.6399
59	2	14	1	2	414.434992
61	2	12	2	2	414.3078999
14	1	12	1	1	414.1915999
22	1	7	2	2	412.9162
59	2	30	2	2	412.763406
58	2	9	2	1	411.8983001
60	2	2	2	2	411.477
8	1	3	1	2	411.4479001
8	1	29	1	1	411.3791
21	1	4	1	1	411.2110001
66	2	11	2	1	411.0754
10	1	8	2	1	411.0089
63	2	12	1	2	410.8036889
2	1	15	1	1	410.6112998
63	2	5	1	1	409.8949699
53	2	5	2	1	409.342
65	2	1	2	1	408.7197
19	1	28	1	2	408.6865
22	1	20	1	2	408.1582
59	2	15	1	2	407.047745
1	1	25	2	2	406.7529
22	1	2	2	2	405.7131
59	2	12	1	2	405.673705
62	2	11	2	1	405.4379
57	2	8	2	1	405.28
14	1	14	1	1	405.0248
20	1	12	2	1	404.9587
13	1	1	1	1	404.0105999
19	1	25	1	2	403.7685
9	1	14	1	2	403.0192
9	1	28	2	2	402.865
6	1	2	2	2	402.5877
58	2	14	2	1	401.9594
13	1	13	1	2	401.0109
52	2	12	1	1	399.1579
15	1	12	2	2	398.7423
9	1	19	2	1	398.711
57	2	23	1	1	398.3175
54	2	5	1	2	398.309
9	1	7	1	1	398.1803
15	1	18	1	1	398.0256
1	1	28	2	2	397.5528998
20	1	23	2	2	396.8193
3	1	10	2	2	396.7074
20	1	16	2	1	396.4348
57	2	24	1	1	395.9994
11	1	17	1	1	395.8035
3	1	4	2	1	395.3046
57	2	32	1	2	395.2984
14	1	9	1	1	394.1186999
19	1	17	1	1	394.1047
59	2	22	2	1	393.602881
20	1	19	2	2	393.5656
22	1	28	2	1	392.8015
13	1	7	1	1	392.3611999
65	2	17	1	1	391.7952
54	2	3	1	2	391.7847
16	1	14	2	1	391.5585
63	2	28	2	2	390.680881
61	2	8	2	1	390.4615
4	1	21	2	2	389.3757
62	2	28	1	1	388.2846
14	1	11	1	1	387.7157
15	1	5	2	1	386.8648
8	1	10	2	1	386.7756
52	2	2	2	2	386.487
12	1	32	1	1	386.1858
57	2	25	1	2	385.5078
52	2	10	1	1	385.4472
16	1	32	1	1	385.3860999
54	2	29	1	1	385.3735
4	1	6	1	2	385.306
8	1	28	1	1	384.8539999
13	1	2	1	1	384.7598
9	1	23	2	1	384.1643
52	2	28	2	1	384.0106
10	1	26	1	2	383.6659999
13	1	26	2	2	383.5289
66	2	18	2	2	383.4337
11	1	11	2	2	383.0116
14	1	16	1	1	382.704
19	1	19	1	1	382.1648
12	1	22	2	2	382.1406
54	2	26	1	1	381.7553
4	1	23	2	2	381.575
59	2	4	1	1	381.514416
4	1	32	1	1	380.6866
16	1	2	1	2	380.57
57	2	11	2	2	380.4217
59	2	25	2	2	380.077123
65	2	28	1	2	379.7486
13	1	28	2	2	379.6229
21	1	9	1	2	379.5786001
14	1	24	1	2	379.0913
9	1	24	2	1	378.2527
63	2	10	1	2	377.47183
65	2	7	2	1	377.1409
22	1	25	2	1	376.9651
58	2	23	2	2	376.8601
61	2	1	2	1	376.0259
66	2	23	2	2	375.9711
5	1	13	1	2	374.6064999
10	1	32	1	2	374.2011001
13	1	12	1	2	373.5505
5	1	3	1	1	373.4048
61	2	13	2	2	373.3224
61	2	7	2	1	373.3096001
63	2	15	1	2	373.2597249
19	1	26	1	2	373.25
3	1	3	2	1	373.1187999
57	2	4	2	1	372.6889
3	1	9	2	2	372.3587
21	1	10	1	2	372.1544
59	2	17	2	1	371.891156
19	1	31	1	2	371.6844
10	1	6	2	1	371.6732999
16	1	20	2	2	371.587
2	1	2	2	2	371.3777
1	1	23	2	1	371.3718001
1	1	17	2	1	371.1899999
15	1	29	1	2	370.8786999
61	2	16	2	2	370.8218
21	1	28	2	2	370.8084
13	1	32	2	2	370.7249
14	1	28	2	1	369.8217
62	2	22	2	2	369.6152
9	1	27	2	2	369.5812
62	2	1	1	2	369.2381
13	1	19	2	1	368.9599001
61	2	6	2	1	368.5736
9	1	32	2	2	368.1493
63	2	17	2	1	367.764147
20	1	31	1	1	367.7588
51	2	14	1	2	367.5281
64	2	28	2	1	367.423
62	2	8	1	2	367.1691
22	1	26	2	1	367.0859
5	1	2	1	1	365.646
65	2	13	2	2	365.462
19	1	24	1	1	365.1919
63	2	9	1	2	365.050151
65	2	15	2	2	365.0207
9	1	2	1	1	364.8695
63	2	6	1	1	364.661834
64	2	20	1	2	364.5439
12	1	21	2	2	364.1356
3	1	32	1	2	364.0009
62	2	9	2	1	363.9676
9	1	8	1	1	363.6726
3	1	31	1	2	363.1265999
63	2	32	2	2	362.801156
52	2	6	2	2	362.447
64	2	2	2	2	362.2553
21	1	5	1	1	362.1614
63	2	19	2	1	362.156072
9	1	13	1	2	361.8326
57	2	26	1	2	361.8229
59	2	28	2	2	361.620648
5	1	15	1	2	361.618
67	2	25	2	2	361.2337001
56	2	6	2	2	360.9932
13	1	23	2	1	360.5841
13	1	11	1	2	358.3087
19	1	6	2	1	358.2536
10	1	3	2	1	357.9531999
58	2	18	2	2	357.9
2	1	29	2	1	357.7663
9	1	12	1	2	357.2372
13	1	17	2	1	357.0044
4	1	26	1	1	356.8962
20	1	18	2	2	356.6793
58	2	1	1	2	356.2139
10	1	2	2	1	355.4918
59	2	27	2	2	355.104071
5	1	23	2	1	355.0229
15	1	28	1	2	355.0182
63	2	26	2	2	353.6849951
53	2	28	1	2	353.6621
57	2	17	1	1	353.5869
66	2	12	2	1	353.417
53	2	32	1	2	352.8245
58	2	17	2	2	352.5302
4	1	5	1	2	352.3723
9	1	16	1	2	352.1523
15	1	16	2	2	351.2702
57	2	19	1	1	351.1556
62	2	24	2	2	350.7024
61	2	29	1	2	349.6165
2	1	32	2	1	349.0994
4	1	14	2	1	348.9699
58	2	15	2	1	348.6079
8	1	14	2	1	348.2299
11	1	21	1	1	347.9613
54	2	24	2	2	347.6809
13	1	3	1	1	347.5520001
3	1	2	2	1	347.1941
51	2	24	2	1	347.0982
65	2	14	2	2	346.9016
8	1	5	1	2	346.4924
13	1	30	2	2	346.4906
53	2	22	1	1	346.4352
13	1	5	1	1	346.316
5	1	5	1	1	345.9094
5	1	8	1	1	345.6163
65	2	12	2	2	345.3342
53	2	19	1	1	345.1372
61	2	15	2	2	344.9618
63	2	23	2	1	344.837312
6	1	13	1	1	344.757
3	1	15	2	2	344.6857999
57	2	31	1	2	343.5053
58	2	16	2	1	343.3893
59	2	21	2	1	343.300748
56	2	1	2	2	342.9964
66	2	28	1	1	342.4897
1	1	1	1	1	342.2694001
59	2	5	1	1	342.165076
6	1	10	1	1	341.9455
19	1	2	2	1	341.7251
52	2	17	1	2	341.4575
3	1	16	2	2	341.4529001
66	2	26	1	1	341.12
63	2	24	2	1	340.456172
57	2	9	2	2	339.8279
59	2	29	2	2	339.386561
59	2	8	1	1	337.960786
20	1	14	2	1	337.7857
15	1	20	1	1	337.7003
12	1	15	2	1	337.256
16	1	31	1	1	336.1230999
12	1	23	2	2	335.6368
4	1	7	1	2	334.2345
22	1	30	2	1	333.7712
9	1	5	1	1	332.9239
52	2	15	1	1	332.6468
22	1	18	1	2	332.5332
59	2	13	1	2	332.490454
66	2	31	1	1	331.5463
66	2	32	1	1	330.9222
20	1	25	1	1	330.8883
53	2	23	1	1	330.8058
54	2	17	2	2	330.2788
10	1	12	2	2	329.6431
8	1	16	2	1	329.5736
59	2	23	2	1	329.436844
8	1	9	2	1	328.7235
20	1	3	1	2	328.3654
52	2	1	2	2	328.3203
56	2	22	1	2	328.0513
11	1	20	1	1	327.8346
66	2	5	1	2	327.4293
12	1	11	2	1	327.3647
53	2	7	2	1	327.0634
11	1	12	2	2	326.6163
8	1	31	1	1	326.5631
9	1	15	1	2	326.5386
57	2	27	1	2	325.9451
57	2	14	2	2	325.6043
57	2	28	1	2	324.9972
52	2	24	1	2	324.6749
57	2	2	2	1	324.536
63	2	13	1	2	324.5064931
5	1	19	2	1	324.3038
59	2	11	1	2	323.372413
1	1	10	1	2	323.2455999
8	1	30	1	1	323.1767
61	2	9	2	2	322.985
58	2	13	2	1	322.9508
53	2	29	1	2	322.5853
51	2	25	2	2	322.5287
57	2	3	2	1	322.1504
54	2	11	2	1	322.1031
52	2	23	1	2	321.2119
1	1	14	1	2	320.7809001
57	2	21	1	1	320.3935
4	1	15	2	1	320.3874
11	1	24	1	1	320.3137
66	2	4	1	2	319.009
66	2	14	2	1	319.0067
6	1	12	1	1	318.9659
65	2	24	1	1	318.9529
9	1	11	1	2	318.67
52	2	22	1	2	318.3862
51	2	15	1	2	317.9484
22	1	29	2	1	316.498
57	2	18	1	1	316.2743
57	2	20	1	1	316.0981
52	2	7	2	2	316.0104
16	1	12	2	1	315.6213
58	2	30	1	1	315.2435
6	1	20	1	2	315.1067
15	1	25	1	2	314.8032001
4	1	1	1	2	314.76
66	2	13	2	1	314.4096
66	2	29	1	1	313.9946
64	2	19	1	2	313.7376
12	1	1	1	2	312.9204
54	2	31	1	1	312.1203
10	1	13	2	2	312.0928998
3	1	28	1	2	311.5675
53	2	21	1	1	311.2993
53	2	6	2	1	311.187
58	2	29	1	1	311.0564
65	2	11	2	2	310.271
1	1	19	2	1	309.5698
20	1	4	1	2	309.3988
57	2	15	2	2	309.0282
20	1	29	1	1	308.1509
19	1	30	1	2	307.9944
59	2	18	2	1	307.769872
64	2	18	1	2	307.5695
51	2	4	1	1	307.0526
54	2	15	2	1	306.2154
51	2	1	1	1	305.6302
19	1	20	1	1	305.0899
65	2	5	2	1	304.4606
52	2	29	2	1	303.8261
7	1	14	2	2	303.4659523
62	2	30	1	1	303.1989
59	2	26	2	2	303.076847
62	2	29	1	1	302.6525
15	1	17	1	1	302.5301
16	1	5	1	2	302.4753
3	1	22	1	1	302.3974001
57	2	1	2	1	302.1798
2	1	23	1	2	302.1700999
20	1	1	1	2	302.0088
20	1	8	1	2	301.9734
66	2	19	2	2	301.7165
66	2	10	2	1	301.6183
7	1	9	2	2	301.5709072
16	1	28	1	1	301.4541001
53	2	30	1	2	301.3693
10	1	19	1	1	301.063
56	2	32	2	1	301.0404
22	1	11	1	1	300.9005
59	2	3	1	1	299.603699
53	2	25	1	2	299.2923
12	1	25	1	1	299.2259
19	1	27	1	2	298.6698
59	2	19	2	1	298.566196
22	1	23	1	2	297.6554
54	2	22	2	2	297.1804
62	2	12	2	1	296.831
1	1	32	2	2	296.3384001
2	1	8	2	2	296.329
56	2	13	1	1	295.3466
64	2	6	2	2	295.2821
16	1	30	1	1	295.2733
66	2	25	1	1	295.2359
9	1	17	2	1	294.8423
59	2	32	2	2	294.062262
53	2	12	2	2	293.3133
53	2	31	1	2	293.2821
67	2	24	2	1	293.0143999
16	1	4	1	2	293.0127999
10	1	1	2	1	292.9602999
13	1	6	1	1	292.381
54	2	8	1	2	292.3034
10	1	11	2	2	291.9798
59	2	24	2	1	291.710726
12	1	8	1	2	291.3667
66	2	21	2	2	289.6577
16	1	1	1	2	289.369
19	1	22	1	1	289.3668
14	1	23	1	2	288.6423999
16	1	8	1	2	288.3701
12	1	12	2	1	287.7379
59	2	2	1	1	287.182421
67	2	4	1	1	286.8077999
51	2	22	2	1	286.5557
62	2	27	1	1	286.0639
1	1	15	1	2	286.0378001
9	1	10	1	2	285.9621
51	2	7	1	1	285.9543
57	2	13	2	2	285.2579
66	2	8	1	2	284.9695
54	2	23	2	2	284.5311
1	1	8	1	1	284.0111
62	2	20	2	2	283.6875
10	1	18	1	1	282.6782998
53	2	11	2	2	282.413
52	2	21	1	2	281.4722001
7	1	1	2	1	281.4503275
54	2	2	1	2	280.991
15	1	24	1	1	280.1232999
12	1	28	1	1	279.6714
67	2	3	1	1	279.4521999
53	2	9	2	2	279.3845
20	1	6	1	2	279.3184
66	2	30	1	1	278.8643
67	2	16	1	2	278.5372001
10	1	24	1	1	278.3746
1	1	12	1	2	278.3172
66	2	27	1	1	278.1704
58	2	19	2	2	277.7324
13	1	10	1	2	277.5126999
20	1	13	2	1	276.9854
53	2	15	2	2	276.6868
52	2	25	2	1	276.648
20	1	2	1	2	276.1423
7	1	26	1	2	275.845596
66	2	3	1	2	275.6201
62	2	17	2	2	274.8646
53	2	1	2	1	274.4332
3	1	19	1	1	274.3952
53	2	18	1	1	274.042
1	1	21	2	1	273.0769
51	2	20	2	1	272.9734
3	1	20	1	1	272.6489
3	1	6	2	1	272.5128999
51	2	13	1	2	272.1436
53	2	4	2	1	271.6969
20	1	27	1	1	271.5496
9	1	26	2	2	271.3688
10	1	8	2	2	270.7086999
9	1	6	1	1	270.3931
54	2	14	2	1	270.252
56	2	27	2	1	269.9175
65	2	6	2	1	269.4782
3	1	29	1	2	268.8688999
53	2	20	1	1	268.0666
19	1	21	1	1	267.6371
53	2	17	1	1	267.4727
12	1	7	1	2	267.4608
53	2	2	2	1	267.199
1	1	3	1	1	266.8450999
16	1	7	1	2	266.8292
51	2	28	2	2	266.2229
10	1	21	1	1	265.9451
67	2	20	2	1	265.4058001
66	2	15	2	1	265.3278
16	1	16	2	1	264.9781
52	2	16	1	1	264.2225
54	2	20	2	2	264.2209
11	1	22	1	1	264.0933
12	1	19	2	2	263.7598
6	1	16	1	1	263.7268
51	2	32	2	2	262.5569
1	1	2	1	1	262.5076999
54	2	19	2	2	262.2481
10	1	29	1	2	261.5659998
3	1	23	1	1	260.8990001
56	2	26	2	1	260.5623
54	2	10	2	1	260.5236
3	1	7	2	1	259.4127001
51	2	19	2	1	257.3782
53	2	8	2	1	257.251
11	1	18	1	1	256.6059
3	1	26	1	2	256.3858998
10	1	23	1	1	256.3344999
16	1	15	2	1	256.0770999
64	2	12	1	1	255.6704
67	2	15	1	2	255.0279
10	1	17	1	1	254.4002002
51	2	27	2	2	254.3651
1	1	13	1	2	254.2778
2	1	24	1	2	254.0378
64	2	1	2	2	253.3993
1	1	4	1	1	253.334
54	2	21	2	2	253.2401
62	2	16	2	1	253.038
22	1	19	1	2	252.7615
62	2	21	2	2	252.2783
51	2	3	1	1	251.9337
67	2	7	1	1	251.8328
20	1	5	1	2	251.6563
10	1	25	1	2	251.3794
53	2	16	2	2	251.0266
3	1	12	2	2	251.0144
20	1	30	1	1	250.8911
57	2	22	1	1	250.687
2	1	10	1	1	249.7735
53	2	13	2	2	248.5481
3	1	30	1	2	248.2372001
54	2	16	2	1	247.5259
66	2	2	1	2	246.0315
12	1	27	1	1	245.6494
51	2	31	2	2	245.3106
53	2	3	2	1	244.9361
57	2	12	2	2	244.7149
10	1	22	1	1	244.2837998
64	2	5	2	2	243.8078
53	2	24	1	1	243.647
2	1	25	2	1	242.9703998
51	2	8	1	1	242.386
16	1	19	2	2	241.2644
64	2	32	2	1	240.915
54	2	12	2	1	240.7768
20	1	7	1	2	240.4848
51	2	30	2	2	240.358
5	1	6	1	1	239.7963
12	1	4	1	2	236.9553
53	2	26	1	2	236.7336
53	2	27	1	2	236.5905
3	1	25	1	2	236.3626999
16	1	29	1	1	236.1431001
7	1	22	1	1	235.9431581
51	2	5	1	1	235.7916
67	2	18	2	1	235.7329
52	2	9	1	1	235.0703001
7	1	21	1	1	234.960352
10	1	7	2	1	234.528
51	2	12	1	2	234.4914
64	2	21	1	2	234.1364
7	1	16	2	2	233.5246341
66	2	6	1	2	232.7469
7	1	28	1	2	232.3138752
51	2	21	2	1	232.1763
1	1	6	1	1	231.353
54	2	27	1	1	231.3269
64	2	27	2	1	231.0339
54	2	13	2	1	229.3488
1	1	9	1	2	227.9236
10	1	20	1	1	227.7864998
7	1	23	1	1	227.5520988
51	2	2	1	1	226.7104
62	2	23	2	2	226.2592
67	2	1	1	1	225.9926
12	1	18	2	2	224.8845
64	2	30	2	1	224.6043
62	2	18	2	2	223.7518
12	1	9	2	1	222.9807
12	1	14	2	1	222.8909
1	1	26	2	2	220.5403999
7	1	15	2	2	220.5210583
9	1	9	1	2	220.2656
22	1	12	1	1	219.5959
10	1	30	1	2	218.3765001
2	1	5	2	2	218.2816002
51	2	11	1	2	218.098
7	1	18	1	1	215.0330831
10	1	4	2	1	213.9265002
56	2	10	1	1	211.922
3	1	24	1	1	211.8818001
51	2	10	1	2	211.8093
22	1	27	2	1	211.2417
12	1	13	2	1	211.0926
52	2	11	1	1	210.8982
7	1	7	2	1	210.0048627
1	1	11	1	2	209.6277999
62	2	13	2	1	209.4273
67	2	30	2	2	208.6333999
2	1	4	2	2	208.1890998
51	2	17	2	1	207.8106
52	2	14	1	1	207.1682999
1	1	29	2	2	206.8516
7	1	20	1	1	206.6450176
64	2	13	1	1	205.3392
12	1	16	2	1	204.7641
66	2	1	1	2	201.0312
51	2	29	2	2	199.6226
54	2	4	1	2	199.5496
67	2	29	2	2	197.4075999
51	2	16	1	2	197.2921
7	1	31	1	2	196.2331756
3	1	27	1	2	195.7175001
56	2	12	1	1	195.4562
1	1	5	1	1	193.7376
64	2	22	1	2	193.5684
3	1	17	1	1	192.8768
12	1	30	1	1	192.7321
56	2	18	1	2	190.6229
2	1	14	1	1	190.2625998
51	2	18	2	1	189.8116
51	2	23	2	1	187.808
3	1	18	1	1	187.0111001
51	2	26	2	2	186.7785
56	2	30	2	1	186.2536
12	1	10	2	1	184.7143
22	1	10	1	1	182.4771
56	2	17	1	2	181.8006
64	2	15	1	1	181.6431
12	1	31	1	1	181.623
2	1	11	1	1	181.3720001
7	1	25	1	2	180.2927291
64	2	24	1	2	179.0801
64	2	10	1	1	176.4873
2	1	12	1	1	176.0859
12	1	3	1	2	175.7184
67	2	12	1	2	173.2363
12	1	6	1	2	172.94
7	1	24	1	1	172.9109919
64	2	17	1	2	170.3199
67	2	8	1	1	170.2591999
2	1	18	1	2	170.2367002
3	1	11	2	2	169.6997001
56	2	5	2	2	169.0776
67	2	11	1	2	168.723
67	2	21	2	1	166.1957999
7	1	2	2	1	164.194469
2	1	7	2	2	162.9448999
7	1	17	1	1	161.5886217
56	2	29	2	1	161.409
67	2	22	2	1	160.899
67	2	31	2	2	160.7143
67	2	32	2	2	155.3786
51	2	6	1	1	154.8262
51	2	9	1	2	153.7034
56	2	28	2	1	152.2131
7	1	6	2	1	151.9957848
64	2	9	1	1	149.7812
1	1	31	2	2	148.7576999
2	1	3	2	2	148.5071999
56	2	31	2	1	148.5003
56	2	8	2	2	147.894
56	2	21	1	2	146.169
7	1	11	2	2	142.4375899
7	1	29	1	2	141.7845243
7	1	12	2	2	139.7389363
56	2	9	1	1	138.2905
56	2	20	1	2	138.103
2	1	16	1	1	137.9137
64	2	26	2	1	136.8611
56	2	14	1	1	131.9826
2	1	19	1	2	130.0141001
56	2	11	1	1	127.3208
54	2	6	1	2	125.7463
67	2	19	2	1	125.0478
56	2	7	2	2	124.8903
56	2	4	2	2	123.9226
56	2	23	1	2	122.0928
56	2	25	2	1	117.4777
67	2	6	1	1	117.4089999
56	2	16	1	1	114.8175
67	2	10	1	2	110.9121001
7	1	30	1	2	106.9834398
67	2	5	1	1	106.743
67	2	27	2	2	106.7066001
67	2	14	1	2	106.641
7	1	27	1	2	104.7817491
56	2	3	2	2	101.4663
67	2	26	2	2	99.97620003
67	2	17	2	1	99.06629997
67	2	23	2	1	88.99680001
54	2	18	2	2	88.1022
67	2	28	2	2	86.61540004
67	2	9	1	2	85.36889998
67	2	13	1	2	79.23709997
